# Supplementary material for: Citrate supplement facilitated muscle growth and renal maturation
Source: PLoS One. 2026 Jan 20;21(1):e0339198. doi: 10.1371/journal.pone.0339198 (PMC12818636; doi:10.1371/journal.pone.0339198)
Supplement: S1 Table — Comparison of Control and PCSC. * Significantly increased with PCSC, p < 0.05 by Welch’s t-test. **Significantly decreased by PCSC, p < 0.05 by Welch’s t-test. (XLSX) [file pone.0339198.s001.xlsx]

## Sheet: S1 Table. Control vs. PCSC
	S1 Table. Metabolites of Vastus Lateralis Muscle and Kidney. Comparison of Control and PCSC.
	Compound name, nmol/g	Muscle									Kidney
		Control				PCSC				p	Control				PCSC				p
		n	mean	SD	SE	n	mean	SD	SE		n	mean	SD	SE	n	mean	SD	SE
	NAD+	8	378.17	42.77	15.12	8	425.34	56	19.8	0.0791	8	526.22	50.1	17.7	8	491.2	29.9	10.6	0.1119
	cAMP	8	0.582	0.11	0.039	8	0.585	0.102	0.36	0.9614	8	1.08	0.18	0.07	8	1.007	0.11	0.04	0.3581
	cGMP	2				1					8	0.083	0.01	0.004	8	0.087	0.01	0.005	0.5748
	NADH	8	35.097	5.279	1.867	8	37.8499	5.341	1.8884	0.3176	8	22.61	2.05	0.72	8	20.93	1.71	10.6	0.0957
	Xanthine	8	48.6015	19.0168	6.7234	8	49.3641	18.881	6.6755	0.7505	8	560.02	163.9	57.9	8	533.95	157.7	55.7	0.7505
	ADP-ribose	8	3.518	1.08	0.382	8	3.9779	1.2075	0.4269	0.4351	8	2.024	0.72	0.25	8	2.68	1.19	0.42	0.2009
	Mevalonic acid
	UDP-glucose	8	22.58	2.196	0.776	8	23.486	1.9739	0.6979	0.4025	8	60.5	26.82	9.48	8	64.05	29.3	10.4	0.8042
	Uric acid	8	30.156	5.8719	2.076	8	35.9785	10.906	3.856	0.2049	8	123.07	26.4	9.34	8	110.22	27	9.55	0.3523
	NADP+	8	11.191	2.1323	0.7539	8	13.8456	2.6502	0.937	0.0445	8	67.05	9.91	3.5	8	60.19	6.77	2.39	0.1283
	IMP	8	1284.09	292.703	103.486	8	954.906	471.381	166.658	0.1155	8	227.29	35.5	12.6	8	250.93	83	29.3	0.4709
	Sedoheptulose 7-phosphate										8	18.59	8.32	2.94	8	16.25	11.5	4.06	0.6477
	Glucose 6-phosphate	8	1650.89	331.11	117.067	8	1377.3	324.25	114.64	0.1172	8	43.76	11.5	4.07	8	43.83	16.2	5.73	0.9915
	Fructose 6-phosphate	8	661.42	168.576	59.6	8	544.594	145.903	145.903	0.1605	8	15.01	4.37	1.54	8	15.62	6.97	2.46	0.8367
	Fructose 1-phosphate										7	11.82	4.88	1.85	8	13.31	6.27	2.22	0.6192
	Galactose 1-phosphate	8	6.41	2.5045	0.8854	8	7.379	2.352	0.8314	0.4384	8	26.71	7.7	2.72	8	23.6	6.29	2.22	0.3912
	Glucose 1-phosphate	8	139.416	45.151	15.963	8	107.584	30.692	10.851	0.1214	7	3.56	2.52	0.95	6	5.27	3.3	1.35	0.3129
	Acetoacetyl CoA
	Acetyl CoA	8	2.4	0.5437	0.19225	8	2.8749	0.5792	0.2047	0.1141	8	6.76	1.04	0.37	8	5.75	1.01	0.36	0.0698
	Folic acid
	Ribose 5-phosphate	8	2.9785	0.3385	0.1197	8	3.2235	0.8829	0.3121	0.4756	8	9.05	2.42	0.86	8	9.34	1.52	0.54	0.7794
	CoA	8	7.1204	1.9797	0.6999	8	8.3073	3.7295	1.3185	0.4399	8	8.55	5.14	1.82	8	8.36	3.97	1.4	0.9345
	Ribose 1-phosphate	8	129.424	66.8543	23.6366	8	120.908	48.9098	17.2922	0.7755	8	42.42	13.7	4.83	8	42.37	12.6	4.46	0.9943
	Ribulose 5-phosphate	8	10.2852	2.64	0.9335	8	11.3934	5.5817	1.973	0.6196	8	15.37	3.94	1.39	8	15.63	4.72	1.67	0.9063
	Xylulose 5-phosphate	2				2
	Erythrose 4-phosphate
	HMG CoA	4	0.8331	0.1076	0.0538	6	0.73192	0.0645	0.026	0.0967	4	0.739	0.09	0.04	3	0.722	0.07	0.04	0.7977
	Glyceraldehyde 3-phosphate
	NADPH	8	15.993	2.07	0.7319	8	14.7277	1.6426	0.58077	0.197	8	17.52	2.22	0.79	8	17.14	2.21	0.78	0.7359
	Malonyl CoA	8	0.3436	0.063	0.0223	7	0.3095	0.0501	0.0189	0.2731		0				0
	Phosphocreatine	8	1263.59	553.119	195.557	8	1140.1	445.798	157.613	0.6306	3	0.34	0.27	0.15	3	0.72	0.58	0.33	0.3522
	XMP	8	0.2467	0.0606	0.0214	8	0.201	0.098	0.0346	0.2811	8	1.04	0.28	0.98	8	1	0.21	0.07	0.7304
	Dihydroxyacetone phosphate	8	52.489	31.456	11.12	8	57.4083	10.977	3.8812	0.6826
	Adenylosuccinic acid	8	15.971	5.966	2.109	8	14.74	8.3691	2.959	0.7398	8	15.01	9.04	3.2	8	15.18	5.95	2.1	0.965
	Fructose 1,6-diphosphate	8	205.07	139.714	49.396	8	171.654	63.699	22.521	0.5481	8	2.26	0.68	0.24	8	2.04	0.35	0.12	0.4432
	6-Phosphogluconic acid	8	14.849	2.532	0.893	8	12.4839	2.832	1.001	0.1001	8	8.04	2.57	0.91	8	7.18	1.59	0.56	0.435
	N-Carbamoylaspartic acid	8	0.15	0.0683	0.024	8	0.1555	0.052	0.0184	0.8628	8	0.39	0.15	0.05	8	0.33	0.07	0.03	0.3896
	PRPP	8	21.785	16.746	5.921	8	10.5999	4.1693	1.474	0.0881	8	1.07	0.31	0.11	7	1.04	0.31	0.12	0.8602
	2-Phosphoglyceric acid	8	0.931	0.6495	0.2296	8	0.9019	0.1409	0.0498	0.9031	8	0.85	0.2	0.07	8	0.75	0.17	0.06	0.2837
	2,3-Diphosphoglyceric acid	1				2					8	78.01	34.9	12.3	8	63.88	9.08	3.21	0.2863
	3-Phosphoglyceric acid	8	6.8133	5.0259	1.7769	8	6.3754	1.3456	0.4757	0.8153	8	6.1	1.74	0.61	8	5.23	0.74	0.26	0.2167
	Phosphoenolpyruvic acid
	GMP	8	4.363	1.1354	0.4014	8	3.8102	0.3426	0.1211	0.2086	8	127.44	34.7	12.3	8	125.78	37.1	13.1	0.9277
	AMP	8	6.619	2.4859	0.8789	8	5.8976	1.4995	0.53	0.4936	8	457.24	183.2	64.8	8	462.3	191.5	67.7	0.9577
	2-Oxoisovaleric acid	6	9.7597	1.3717	0.5599	7	8.6171	0.8958	0.3385	0.0983		0				0
	GDP	8	4.0976	1.2364	0.4371	8	3.4677	0.775	0.2423	0.2423	8	45.81	7.07	2.5	8	44.54	7.11	2.51	0.7264
	Lactic acid	8	29751.8	5094.07	1801.03	8	26676.3	6019.52	2128.22	0.2886	8	10338.3	2458	869.1	8	11561.8	1879.6	664.5	0.2822
	ADP	8	227.613	63.178	22.337	8	226.382	37.1329	13.128	0.9628	8	293.09	62.5	22.1	8	302.3	87	30.8	0.8116
	GTP	8	116.43	5.289	1.8698	8	120.931	17.716	5.2637	0.5028	8	52.4	6.39	2.26	8	50.95	10.3	3.65	0.7406
	Glyoxylic acid
	ATP	8	5969.27	396.978	140.353	8	6133.71	827.47	292.555	0.6202	8	233.36	45.3	16	8	244.23	89.2	31.5	0.7631
	Glycerol 3-phosphate	8	1228.35	236.639	83.555	8	1402.01	334.528	118.274	0.2506	8	1832.91	294.3	104	8	1869.08	240	84.9	0.7916
	Glycolic acid											0				0
	Pyruvic acid	7	65.363	36.983	13.978	8	61.286	28.889	10.2138	0.8144	8	168.16	75.5	26.7	8	157.71	58.2	20.6	0.7612
	N-Acetylglutamic acid										8	2.38	0.29	0.1	8	2.47	0.29	0.1	0.5444
	2-Hydroxyglutaric acid	8	6.519	1.799	0.636	8	6.636	1.457	0.5152	0.8876	8	25.83	6.97	2.47	8	24.53	1.68	0.59	0.6168
	Carbamoylphosphate
	Succinic acid	8	611.428	183.21	64.776	8	771.999	268.679	94.9923	0.1843	8	1085.57	156.1	55.2	8	1181.58	154	54.4	0.236
	Malic acid	8	624.324	206.119	72.8739	8	639.549	245.98	86.967	0.8952	8	347.16	108.5	38.4	8	497.81	80.7	28.5	0.0071*
	2-Oxoglutaric acid
	Fumaric acid	8	186.479	63.645	22.5019	8	198.487	79.7716	28.2035	0.7442	8	165.62	37.3	13.2	8	196.3	32.6	11.5	0.1014
	Citric acid	8	98.1994	23.375	8.264	8	107.038	13.9954	4.9481	0.3744	8	245.13	79	27.9	8	287.32	34	12	0.187
	cis-Aconitic acid	3	0.1389	0.074	0.043	5	0.31547	0.1791	0.0801	0.164	7	1.07	0.76	0.29	8	1.3	0.39	0.14	0.4798
	Isocitric acid
	Urea	8	5725.84	632.509	223.625	8	6135.5	1060.25	374.856	0.3639	8	16871.8	2900.04	1025.32	8	22801.8	5284.83	1868.47	0.0147*
	Gly	8	5594.2	1127.47	398.621	8	4971.31	948.822	335.459	0.2517	8	6663.84	460.69	162.88	8	6986.21	660.54	233.53	0.2766
	Putrescine	4	1.3307	0.4834	0.2417	6	1.2689	0.6175	0.2521	0.8708	8	12.74	3.48	1.23	8	15.12	3.18	1.23	0.1753
	Sarcosine	8	77.0749	14.989	5.299	8	63.6437	6.4122	2.267	0.0353**	8	30.66	4.96	1.75	8	33.91	10.07	3.56	0.4264
	β-Ala	8	168.288	67.346	23.8106	8	161.831	49.753	17.5903	0.8305	8	98.53	16.65	5.89	8	94.9	12.44	4.4	0.629
	Ala	8	3120.67	359.712	127.177	8	3867.55	730.016	258.1	0.0212*	8	1691.03	205.26	72.57	8	1826.08	173.83	61.46	0.1775
	γ-Aminobutyric acid	8	8.6728	2.0677	0.731	8	9.5735	2.0677	0.731	0.3565	8	96.49	24.1	8.52	8	112.56	24.76	8.75	0.2096
	N,N-Dimethylglycine	8	10.3746	1.868	0.6605	8	12.594	2.991	1.057	0.0968	8	30.33	6.55	2.32	8	40.6	10.3	3.64	0.0322*
	Choline	8	54.253	37.677	13.321	8	72.524	36.01	12.731	0.3383	8	1467.91	242.5	85.73	8	1536.57	209.54	74.08	0.5542
	Ser	8	1028.13	172.867	61.1177	8	1092.56	186.222	65.839	0.4851	8	1381.18	123.86	43.79	8	1424.07	174.03	61.53	0.5791
	Carnosine	8	4435.23	384.615	135.982	8	4363.43	708.352	250.44	0.8047	8	14.98	10.36	3.67	8	33.46	26.72	16.52	0.293
	Creatinine	8	94.689	6.958	2.46	8	87.2697	6.3277	2.237	0.0425**	8	81.49	11.04	3.9	8	83.71	16.12	5.7	0.7523
	Pro	8	339.882	102.411	36.2078	8	362.249	73.184	25.8744	0.6231	8	630.88	131.58	46.52	8	688.95	100.22	35.43	0.3375
	Val	8	250.72	35.44	12.53	8	227.92	27.85	9.848	0.1744	8	603.72	94.22	33.31	8	563.23	109.27	38.63	0.4406
	Betaine	8	193.17	89.67	31.7	8	254.02	111.29	39.35	0.2485	8	4725.21	751.76	265.79	8	4979.9	705.91	249.58	0.4963
	Thr	8	791.428	110.679	39.131	8	816.769	103.657	36.648	0.6437	8	931.44	110.88	39.2	8	954.57	98.53	34.83	0.6659
	Homoserine	4	2.916	0.8633	0.43166	4	2.4793	0.1911	0.0955	0.3612
	Betaine aldehyde										8	24.97	3.46	1.22	8	17	3.42	1.21	0.0004**
	Cys										8	129.69	112.36	39.73	8	159.01	116.78	41.29	0.6168
	Hydroxyproline	8	391.277	81.8051	28.922	8	364.024	41.2876	14.597	0.4144	8	257.72	48.68	17.21	8	283.11	48.18	17.03	0.312
	Creatine	8	24177.8	1469.04	519.383	7	23411.9	1182.79	447.054	0.291	8	999.83	219.61	77.64	8	1481.23	638.58	225.77	0.0634
	Ile	8	108.409	17.8048	6.2949	8	96.216	12.7768	4.5173	0.1379	8	324.05	55.58	19.65	8	307.83	73.5	26	0.6262
	Leu	8	163.119	28.4252	10.0498	8	149.896	26.11	9.2314	0.349	8	660.99	108.12	38.23	8	637.82	134.43	47.53	0.7097
	Asn	8	207.66	38.285	13.5358	8	258.549	78.5068	27.7563	0.1216	8	253.58	34.28	12.12	8	280.34	31.17	11.02	0.1247
	Ornithine	8	59.9026	12	4.2427	8	56.7922	7.041	2.4893	0.5374	8	157.39	42.41	14.99	8	155.99	42.23	14.93	0.9483
	Asp	8	147.089	69.0703	24.42	8	178.486	65.0357	22.9936	0.3651	8	1698.69	244.49	86.44	8	1673.74	177.79	62.86	0.8188
	Homocysteine
	Adenine	8	2.084	0.2305	0.0815	8	2.5057	0.9117	0.3223	0.2256	8	1.9	0.37	0.13	8	2.34	0.77	0.27	0.1668
	Hypoxanthine	8	128.795	78.9094	27.8987	8	124.925	59.143	20.9104	0.9132	8	1166.11	336.17	118.85	8	1124.02	325.68	115.14	0.8029
	Spermidine										8	25.33	5.79	2.05	8	28.58	3.67	1.3	0.2008
	Gln	8	4717.17	824.879	291.639	8	4426.74	968.868	342.547	0.529	8	896.53	263.32	93.1	8	940.07	219.31	77.54	0.7247
	Lys	8	1640.97	537.5	190.035	8	1539.95	463.924	164.022	0.6934	8	783.12	151.11	53.42	8	755.01	153.43	54.25	0.7175
	Glu	8	1245.98	498.435	176.223	8	1364.21	374.603	132.442	0.6002	8	9049.88	497.44	175.87	8	9016.99	328.31	116.07	0.8782
	Met	8	81.376	12.864	4.548	8	91.8145	10.881	3.847	0.1016	8	264.25	37	13.08	8	262.75	41.75	14.76	0.9401
	Guanine
	His	8	278.034	42.397	14.9899	8	283.039	52.057	18.405	0.836	8	325.42	35.88	12.68	8	299.95	35.27	12.47	0.1742
	Carnitine	8	787.835	125.657	44.426	8	867.727	154.54	54.638	0.2756	8	682.52	93.37	33.01	8	581.51	73.91	26.13	0.0309**
	Phe	8	79.8343	10.5735	3.7383	8	80.1111	10.8579	3.8388	0.9595	8	229.48	35.78	12.65	8	228.24	39.97	14.13	0.9488
	Arg	8	902.488	322.353	113.969	8	785.748	253.394	89.5886	0.4341	8	286.7	39.92	14.11	8	282.39	38.8	13.72	0.8295
	Citrulline	8	313.792	71.29	25.2049	8	307.735	56.9724	20.142	0.8538	8	74.24	14.89	5.27	8	78.61	9.99	3.53	0.5023
	Tyr	8	150.291	23.6006	8.34409	8	166.9	29.0246	10.2617	0.2298	8	259.37	45.5	16.09	8	264.37	51.57	18.23	0.8398
	S-Adenosylhomocysteine(SAH)	8	9.8446	1.08	0.3819	8	9.1702	1.6137	0.5705	0.3426	8	20.9	3.69	1.31	8	21.42	2.89	1.02	0.7552
	Spermine										8	17.09	6.13	2.17	8	16.16	1.77	0.63	0.6876
	Trp	8	38.493	4.282	1.5139	8	37.984	2.2208	0.7851	0.7698	8	84.06	12.85	4.54	8	84.47	14.94	5.28	0.9529
	Cystathionine										8	13.7	2.07	0.73	8	15.43	3.88	1.37	0.2837
	Adenosine	8	30.615	11.552	4.0845	8	29.433	12.812	4.5298	0.8491	8	112.21	41.12	14.54	8	82.67	57.55	20.35	0.2572
	Inosine	8	367.1	220.304	77.889	8	381.984	166.691	58.934	0.8811	8	1104.8	162.67	57.51	8	1034.83	174.53	61.71	0.4208
	Guanosine	8	4.233	1.6035	0.7171	8	4.063	0.8956	0.3166	0.8089	8	115.55	20.67	7.31	8	98.49	20.21	7.15	0.1173
	Argininosuccinic acid	8	13.1617	5.9331	2.097	8	11.35	5.155	1.822	0.5251	8	18.72	4.78	1.69	8	20.2	5.85	2.07	0.5871
	Glutathione (GSSG)	6	53.0436	33.7524	13.7793	7	77.3067	38.3846	14.508	0.2555
	Glutathione (GSH)	8	198.838	189.601	67.034	8	246.622	216.72	76.621	0.646
	S-Adenosylmethionine(SAM)	8	21.7377	2.2615	0.7995	8	20.5955	2.4407	0.8629	0.3481	8	21.57	4.77	1.69	8	21.02	4.47	1.58	0.8151
	Adenylate Energy Charge	8	0.9807	0.0045	0.0016	8	0.9812	0.0019	6.8e-05	0.7602	8	0.394	0.051	0.018	8	0.4	0.076	0.026	0.8566
	Total Adenylate	8	6203.5	438.725	155.112	8	6365.99	857.046	303.011	0.6405	8	983.69	269.56	95.3	8	1008.83	310.2	109.67	0.8651
	Guanylate Energy Charge	8	0.9487	0.0091	0.0032	8	0.9559	0.0078	0.0027	0.1148	8	0.339	0.041	0.0144	8	0.339	0.067	0.023	0.9983
	Total Guanylate	8	124.895	6.273	2.2178	8	128.209	17.8021	6.29399	0.6272	8	225.65	43	15.2	8	221.28	44.2	15.63	0.8439
	GSH/GSSG	6	4.6819	2.047	0.836	7	3.1443	1.3461	0.5088	0.1326
	Total Glutathione	8	278.403	258.555	91.413	8	381.909	302.758	107.041	0.4743
	NADPH/NADP+	8	1.489	0.4177	0.1476	8	1.089	0.1793	0.063	0.0263**	8	0.266	0.051	0.018	8	0.288	0.047	0.017	0.3882
	NADH/NAD+	8	0.093	0.0177	0.0041	8	0.0902	0.0177	0.0062	0.7163	8	0.043	0.005	0.0017	8	0.042	0.003	0.001	0.7797
	Lactate/Pyruvate	7	650.642	453.57	171.43	8	526.088	247.629	87.55	0.5129	8	69.04	21.3	7.53	8	78.88	20.61	7.29	0.3638
	Glycerol 3-phosphate/DHAP	8	29.7165	14.802	5.233	8	25.137	7.033	2.48655	0.4425
	Total Amino Acids	8	20892.4	3125.69	1105.1	8	20798	2817.51	996.121	0.9503	8	27147.9	1798.21	635.76	8	27636.1	1554.77	553.23	0.5716
	Total Essential Amino Acids	8	3432.39	607.21	214.681	8	3323.7	518.019	183.147	0.7059	8	4206.54	580.57	205.26	8	4093.87	647.76	229.09	0.7196
	Total Non-essential Amino Acids	8	17460	2582.13	912.92	8	17474.3	2451.77	866.832	0.9911	8	22941.4	1279.22	452.27	8	23542.2	1328.82	469.81	0.3725
	Total Glucogenic Amino Acids	8	19088.3	2719.33	961.43	8	19108.2	2559	904.745	0.9882	8	25703.8	1583.78	559.95	8	26243.3	1464.88	517.91	0.491
	Total Ketogenic Amino Acids	8	2972.55	612.359	216.501	8	2887.83	505.863	178.849	0.7673	8	3272.51	466.6	164.97	8	3232.31	524.83	185.55	0.8737
	Total BCAA	8	522.25	75.153	26.57	8	474.031	63.057	22.294	0.1862	8	1588.76	255.96	90.49	8	1508.88	315.38	111.5	0.5868
	Total Aromatic Amino Acids	8	268.619	33.059	11.688	8	284.997	27.9947	9.897	0.303	8	572.9	92.74	32.79	8	577.09	103.23	36.5	0.9332
	Fischer's Ratio	8	1.9532	0.2355	0.0832	8	1.6832	0.2996	0.1059	0.0648	8	2.77	0.073	0.026	8	2.608	0.18	0.063	0.0292**
	Total Glu-related Amino Acids	8	7483.56	1456.85	515.073	8	7221.99	1481.18	523.676	0.7271	8	11189.4	611.06	216.04	8	11228.4	417.14	147.48	0.8838
	Total Pyr-related Amino Acids	8	10579.3	1405.55	496.936	8	10786.2	1105.43	390.83	0.7484	8	10881.2	706.11	249.65	8	11434.4	925.15	327.09	0.2002
	Total Acetyl CoA-related Amino Acids	8	1951	521.195	184.27	8	1824.05	461.302	163.095	0.614	8	1852.21	299.45	105.87	8	1785.13	356.36	125.99	0.6897
	Total Fumarate-related Amino Acids	8	230.125	30.534	10.7954	8	247.011	28.0355	9.912	0.2686	8	488.85	80.21	28.36	8	492.61	88.97	31.46	0.9304
	Total Succinyl CoA-related Amino Acids	8	440.508	50.2401	17.7625	8	415.95	35.246	12.461	0.2767	8	1192.03	183.87	65.01	8	1133.81	221.08	78.17	0.576
	Total Oxaloacetate-related Amino Acids	8	354.748	74.207	26.236	8	437.034	140.229	49.5786	0.1645	8	1952.27	269.65	95.33	8	1954.08	189.38	66.96	0.9878
	Malate/Asp	8	4.836	1.8773	0.6637	8	3.9611	2.0698	0.7318	0.3908	8	0.2077	0.072	0.025	8	0.298	0.043	0.015	0.0088*
	Citrulline/Ornithine	8	5.3988	1.423	0.5031	8	5.487	1.2047	0.4259	0.8954	8	0.51	0.18	0.062	8	0.553	0.23	0.081	0.6652
	Glu/2-Oxoglutarate
	G6P/R5P	8	572.086	189.696	67.067	8	456.087	151.937	53.717	0.1985	8	5.171	2.003	0.708	8	4.61	1.067	0.377	0.4963
	SAM/SAH	8	2.216	0.213	0.075	8	2.278	0.297	0.105	0.6431	8	1.083	0.43	0.152	8	0.9796	0.132	0.047	0.5279
	Putrescine/Spermidine										8	896.53	0.093	0.033	8	0.534	0.12	0.042	0.591
	* Significantly increased with PCSC, p<0.05 by Welch’s t-test
	**Significantly decreased by PCSC, p<0.05 by Welch’s t-test
