# Supplementary material for: Citrate supplement facilitated muscle growth and renal maturation
Source: PLoS One. 2026 Jan 20;21(1):e0339198. doi: 10.1371/journal.pone.0339198 (PMC12818636; doi:10.1371/journal.pone.0339198)
Supplement: S2 Table — Related with Methionine Cycle. * Significant differences on comparison of kidney and muscle, p < 0.05 by Welch’s t-test. (XLSX) [file pone.0339198.s002.xlsx]

## Sheet: S2 Table. Muscle vs. Kidney
	S2 Table. Comparison of Metabolites of of Vastus Lateralis Muscle and Kidney. Related with Methionine Cycle.
	Compound name, nmol/g	Control									PCSC
		Kidney				Muscle				p	Kidney				Muscle				p
		n	mean	SD	SE	n	mean	SD	SE		n	mean	SD	SE	n	mean	SD	SE
	NAD+	8	526.2	50.1	17.7	8	378.17	42.77	15.12	<0.0001*	8	491.2	29.9	10.6	8	435.34	56	19.8	0.0109*
	NADH	8	22.61	2.05	0.72	8	35.097	5.279	1.867	<0.0001*	8	20.92	1.71	10.6	8	37.8499	5.341	1.8884	<0.0001*
	Uric acid	8	123.1	26.4	9.34	8	30.156	5.8719	2.076	<0.0001*	8	110.2	27	9.55	8	35.9785	10.906	3.856	<0.0001*
	NADP+	8	67.1	9.91	3.5	8	11.191	2.1323	0.7539	<0.0001*	8	60.2	6.77	2.39	8	13.8456	2.6502	0.937	<0.0001*
	Glucose 6-phosphate	8	43.8	11.5	4.07	8	1650.89	331.11	117.067	<0.0001*	8	43.8	16.2	5.73	8	1377.31	324.25	114.64	<0.0001*
	Acetyl CoA	8	6.76	1.04	0.37	8	2.4	0.5437	0.19225	<0.0001*	8	5.75	1.01	0.36	8	2.8749	0.5792	0.2047	<0.0001*
	NADPH	8	17.5	2.22	0.79	8	15.993	2.07	0.7319	0.1769	8	17.1	2.21	0.78	8	14.7277	1.6426	0.58077	0.0267*
	Lactic acid	8	10338.3	2458	869.1	8	29751.8	5094.07	1801.03	<0.0001*	8	11561.8	1879.6	664.5	8	26676.3	6019.52	2128.22	<0.0001*
	ATP	8	233.4	45.3	16	8	5969.27	396.978	140.353	<0.0001*	8	244.2	89.2	31.5	8	6133.71	827.47	292.555	<0.0001*
	Pyruvic acid	8	168.2	75.5	26.7	7	65.363	36.983	13.978	0.0061*	8	157.7	58.2	20.6	8	61.286	28.889	10.2138	0.0009*
	Succinic acid	8	1085.6	156.1	55.2	8	611.428	183.21	64.776	<0.0001*	8	1181.6	154	54.4	8	771.999	268.679	94.9923	0.0022*
	Malic acid	8	347.2	108.5	38.4	8	624.324	206.119	72.8739	0.0046*	8	497.8	80.7	28.5	8	639.549	245.98	86.967	0.1438
	Fumaric acid	8	165.6	37.3	13.2	8	186.479	63.645	22.5019	0.4371	8	196.3	32.6	11.5	8	198.487	79.7716	28.2035	0.9438
	Citric acid	8	245.1	79	27.9	8	98.1994	23.375	8.264	0.0002*	8	287.3	34	12	8	107.038	13.9954	4.9481	<0.0001*
	cis-Aconitic acid	7	1.07	0.76	0.29	3	0.1389	0.074	0.043	0.0756	8	1.3	0.39	0.14	5	0.31547	0.1791	0.0801	0.0003*
	Urea	8	16871.8	2900.04	1025.32	8	5725.84	632.509	223.625	<0.0001*	8	22801.8	5284.83	1868.47	8	6135.5	1060.25	374.856	<0.0001*
	Gly	8	6663.84	460.69	162.88	8	5594.2	1127.47	398.621	0.0263*	8	6986.21	660.54	233.53	8	4971.31	948.822	335.459	0.0002*
	Sarcosine	8	30.66	4.96	1.75	8	77.0749	14.989	5.299	<0.0001*	8	33.91	10.07	3.56	8	63.6437	6.4122	2.267	<0.0001*
	β-Ala	8	98.53	16.65	5.89	8	168.288	67.346	23.8106	0.013*	8	94.9	12.44	4.4	8	161.831	49.753	17.5903	0.0024*
	Ala	8	1691.03	205.26	72.57	8	3120.67	359.712	127.177	<0.0001*	8	1826.08	173.83	61.46	8	3867.55	730.016	258.1	<0.0001*
	γ-Aminobutyric acid	8	96.49	24.1	8.52	8	8.6728	2.0677	0.731	<0.0001*	8	112.55	24.76	8.75	8	9.5735	2.0677	0.731	<0.0001*
	N,N-Dimethylglycine	8	30.33	6.55	2.32	8	10.3746	1.868	0.6605	<0.0001*	8	40.6	10.3	3.64	8	12.594	2.991	1.057	<0.0001*
	Choline	8	1467.91	242.5	85.73	8	54.253	37.677	13.321	<0.0001*	8	1536.57	209.54	74.08	8	72.524	36.01	12.731	<0.0001*
	Ser	8	1381.18	123.86	43.79	8	1028.13	172.867	61.1177	0.0003*	8	1424.07	174.03	61.53	8	1092.56	186.222	65.839	0.0025*
	Carnosine	8	14.98	10.36	3.67	8	4435.23	384.615	135.982	<0.0001*	8	33.46	26.72	16.52	8	4363.43	708.352	250.44	<0.0001*
	Creatinine	8	81.49	11.04	3.9	8	94.689	6.958	2.46	0.0126*	8	83.72	16.12	5.7	8	87.2697	6.3277	2.237	0.5703
	Val	8	603.72	94.22	33.31	8	250.72	35.44	12.53	<0.0001*	8	563.23	109.27	38.63	8	227.92	27.85	9.848	<0.0001*
	Betaine	8	4725.21	751.76	265.79	8	193.17	89.67	31.7	<0.0001*	8	4979.9	705.91	249.58	8	254.02	111.29	39.35	<0.0001*
	Betaine aldehyde	8	24.97	3.46	1.22						8	17	3.42	1.21
	Cys	8	129.69	112.36	39.73	4					8	159.01	116.78	41.29
	Hydroxyproline	8	257.72	48.68	17.21	8	391.277	81.8051	28.922	0.0014*	8	283.11	48.18	17.03	8	364.024	41.2876	14.597	0.0029*
	Creatine	8	999.83	219.61	77.64	8	24177.8	1469.04	519.383	<0.0001*	8	1481.23	638.58	225.77	7	23411.9	1182.79	447.054	<0.0001*
	Ile	8	324.05	55.58	19.65	8	108.409	17.8048	6.2949	<0.0001*	8	307.83	73.5	26	8	96.216	12.7768	4.5173	<0.0001*
	Leu	8	661	108.12	38.23	8	163.119	28.4252	10.0498	<0.0001*	8	637.82	134.43	47.53	8	149.896	26.11	9.2314	<0.0001*
	Asn	8	253.58	34.28	12.12	8	207.66	38.285	13.5358	0.0242	8	280.34	31.17	11.02	8	258.549	78.5068	27.7563	0.4777
	Ornithine	8	157.39	42.41	14.99	8	59.9026	12	4.2427	<0.0001*	8	155.99	42.23	14.93	8	56.7922	7.041	2.4893	<0.0001*
	Asp	8	1698.69	244.49	86.44	8	147.089	69.0703	24.42	<0.0001*	8	1673.74	177.79	62.86	8	178.486	65.0357	22.9936	<0.0001*
	Homocysteine
	Hypoxanthine	8	1166.11	336.17	118.85	8	128.795	78.9094	27.8987	<0.0001*	8	1124.02	325.68	115.14	8	124.925	59.143	20.9104	<0.0001*
	Gln	8	896.52	263.32	93.1	8	4717.17	824.879	291.639	<0.0001*	8	940.07	219.31	77.54	8	4426.74	968.868	342.547	<0.0001*
	Glu	8	9049.88	497.44	175.87	8	1245.98	498.435	176.223	<0.0001*	8	9016.99	328.31	116.07	8	1364.21	374.603	132.442	<0.0001*
	Met	8	264.25	37	13.08	8	81.376	12.864	4.548	<0.0001*	8	262.75	41.75	14.76	8	91.8145	10.881	3.847	<0.0001*
	Carnitine	8	682.52	93.37	33.01	8	787.835	125.657	44.426	0.0779	8	581.52	73.91	26.13	8	867.727	154.54	54.638	0.0003*
	Phe	8	229.48	35.78	12.65	8	79.8343	10.5735	3.7383	<0.0001*	8	228.24	39.97	14.13	8	80.1111	10.8579	3.8388	<0.0001*
	Arg	8	286.7	39.92	14.11	8	902.488	322.353	113.969	<0.0001*	8	282.39	38.8	13.72	8	785.748	253.394	89.5886	<0.0001*
	Citrulline	8	74.24	14.89	5.27	8	313.792	71.29	25.2049	<0.0001*	8	78.61	9.99	3.53	8	307.735	56.9724	20.142	<0.0001*
	Tyr	8	259.37	45.5	16.09	8	150.291	23.6006	8.34409	<0.0001*	8	264.37	51.57	18.23	8	166.9	29.0246	10.2617	0.0004*
	S-Adenosylhomocysteine	8	20.9	3.69	1.31	8	9.8446	1.08	0.3819	<0.0001*	8	21.42	2.89	1.02	8	9.1702	1.6137	0.5705	<0.0001*
	Trp	8	84.06	12.85	4.54	8	38.493	4.282	1.5139	<0.0001*	8	84.47	14.94	5.28	8	37.984	2.2208	0.7851	<0.0001*
	Cystathionine	8	13.7	2.07	0.73						8	15.42	3.88	1.37
	Adenosine	8	112.21	41.12	14.54	8	30.615	11.552	4.0845	<0.0001*	8	82.67	57.55	20.35	8	29.433	12.812	4.5298	0.023*
	Inosine	8	1104.8	162.67	57.51	8	367.1	220.304	77.889	<0.0001*	8	1034.83	174.53	61.71	8	381.984	166.691	58.934	<0.0001*
	Guanosine	8	115.55	20.67	7.31	8	4.233	1.6035	0.7171	<0.0001*	8	98.49	20.21	7.15	8	4.063	0.8956	0.3166	<0.0001*
	Argininosuccinic acid	8	18.72	4.78	1.69	8	13.1617	5.9331	2.097	0.0582*	8	20.2	5.85	2.07	8	11.35	5.155	1.822	0.0063*
	Glutathione (GSSG)					6	53.0436	33.7524	13.7793						7	77.3067	38.3846	14.508
	Glutathione (GSH)					8	198.838	189.601	67.034						8	246.622	216.72	76.621
	S-Adenosylmethionine	8	21.57	4.77	1.69	8	21.7377	2.2615	0.7995	0.9293	8	21.02	4.47	1.58	8	20.5955	2.4407	0.8629	0.8179
	Adenylate Energy Charge	8	0.394	0.051	0.018	8	0.9807	0.0045	0.0016	<0.0001*	8	0.4	0.076	0.026	8	0.9812	0.0019	6.8e-05	<0.0001*
	Total Adenylate	8	983.69	269.56	95.3	8	6203.5	438.725	155.112	<0.0001*	8	1008.83	310.2	109.67	8	6365.99	857.046	303.011	<0.0001*
	Guanylate Energy Charge	8	0.339	0.041	0.0144	8	0.9487	0.0091	0.0032	<0.0001*	8	0.339	0.067	0.023	8	0.9559	0.0078	0.0027	<0.0001*
	Total Guanylate	8	225.65	43	15.2	8	124.895	6.273	2.2178	<0.0001*	8	221.28	44.2	15.63	8	128.209	17.8021	6.29399	<0.0001*
	NADPH/NADP+	8	0.266	0.051	0.018	8	1.489	0.4177	0.1476	<0.0001*	8	0.288	0.047	0.017	8	1.089	0.1793	0.063	<0.0001*
	NADH/NAD+	8	0.043	0.005	0.0017	8	0.093	0.0177	0.0041	<0.0001*	8	0.042	0.003	0.001	8	0.0902	0.0177	0.0062	<0.0001*
	Lactate/Pyruvate	8	69.04	21.3	7.53	7	650.642	453.57	171.43	0.003*	8	78.88	20.61	7.29	8	526.088	247.629	87.55	0.0002*
	Glycerol 3-phosphate/DHAP					8	29.7165	14.802	5.233						8	25.137	7.033	2.48655
	Total Amino Acids	8	27147.9	1798.21	635.76	8	20892.4	3125.69	1105.1	0.0002*	8	27636.1	1554.77	553.23	8	20798	2817.51	996.121	<0.0001*
	Total Essential Amino Acids	8	4206.54	580.57	205.26	8	3432.39	607.21	214.681	0.0207*	8	4093.87	647.76	229.09	8	3323.7	518.019	183.147	0.0199*
	Total Non-essential Amino Acids	8	22941.4	1279.22	452.27	8	17460	2582.13	912.92	<0.0001*	8	23542.2	1328.82	469.81	8	17474.3	2451.77	866.832	<0.0001*
	Total Glucogenic Amino Acids	8	25703.8	1583.78	559.95	8	19088.3	2719.33	961.43	<0.0001*	8	26243.3	1464.88	517.91	8	19108.2	2559	904.745	<0.0001*
	Total Ketogenic Amino Acids	8	3272.51	466.6	164.97	8	2972.55	612.359	216.501	0.289	8	3232.31	524.83	185.55	8	2887.83	505.863	178.849	0.2026
	Total BCAA	8	1588.76	255.96	90.49	8	522.25	75.153	26.57	<0.0001*	8	1508.88	315.38	111.5	8	474.031	63.057	22.294	<0.0001*
	Total Aromatic Amino Acids	8	572.9	92.74	32.79	8	268.619	33.059	11.688	<0.0001*	8	577.09	103.23	36.5	8	284.997	27.9947	9.897	<0.0001*
	Fischer's Ratio	8	2.77	0.073	0.026	8	1.9532	0.2355	0.0832	<0.0001*	8	2.608	0.18	0.063	8	1.6832	0.2996	0.1059	<0.0001*
	Total Glu-related Amino Acids	8	11189.4	611.06	216.04	8	7483.56	1456.85	515.073	<0.0001*	8	11228.4	417.14	147.48	8	7221.99	1481.18	523.676	<0.0001*
	Total Pyr-related Amino Acids	8	10881.2	706.11	249.65	8	10579.3	1405.55	496.936	0.5957	8	11434.4	925.15	327.09	8	10786.2	1105.43	390.83	0.2241
	Total Acetyl CoA-related Amino Acids	8	1852.21	299.45	105.87	8	1951	521.195	184.27	0.6492	8	1785.13	356.36	125.99	8	1824.05	461.302	163.095	0.8529
	Total Fumarate-related Amino Acids	8	488.85	80.21	28.36	8	230.125	30.534	10.7954	<0.0001*	8	492.61	88.97	31.46	8	247.011	28.0355	9.912	<0.0001*
	Total Succinyl CoA-related Amino Acids	8	1192.03	183.87	65.01	8	440.508	50.2401	17.7625	<0.0001*	8	1133.81	221.08	78.17	8	415.95	35.246	12.461	<0.0001*
	Total Oxaloacetate-related Amino Acids	8	1952.27	269.65	95.33	8	354.748	74.207	26.236	<0.0001*	8	1954.08	189.38	66.96	8	437.034	140.229	49.5786	<0.0001*
	Malate/Asp	8	0.2077	0.072	0.025	8	4.836	1.8773	0.6637	<0.0001*	8	0.298	0.043	0.015	8	3.9611	2.0698	0.7318	0.0002*
	Citrulline/Ornithine	8	0.51	0.18	0.062	8	5.3988	1.423	0.5031	<0.0001*	8	0.553	0.23	0.081	8	5.487	1.2047	0.4259	<0.0001*
	Glu/2-Oxoglutarate
	G6P/R5P	8	5.171	2.003	0.708	8	572.086	189.696	67.067	<0.0001*	8	4.61	1.067	0.377	8	456.087	151.937	53.717	<0.0001*
	SAM/SAH	8	1.083	0.43	0.152	8	2.216	0.213	0.075	<0.0001*	8	0.9796	0.132	0.047	8	2.278	0.297	0.105	<0.0001*
	Putrescine/Spermidine	8	0.505	0.093	0.033						8	0.534	0.12	0.042
	* Significant differences on comparison of kidney and muscle, p<0.05 by Welch’s t-test.
