# Supplementary material for: Citrate supplement facilitated muscle growth and renal maturation
Source: PLoS One. 2026 Jan 20;21(1):e0339198. doi: 10.1371/journal.pone.0339198 (PMC12818636; doi:10.1371/journal.pone.0339198)
Supplement: S3 Table — (XLSX) [file pone.0339198.s003.xlsx]

## Sheet: S3 Table. Metabolites, Kidney
S3 Table. 116 Metabolites in the kidney.
ID	HMT DB				Concentration (nmol/g)																				Comparative Analysis
	Compound name	Pathway Label	PubChem CID	HMDB ID	0mg								2000mg								0mg		2000mg		2000mg vs 0mg
					10101	10102	10103	10104	10105	10106	10107	10108	10201	10202	10203	10204	10205	10206	10207	10208	Mean	S.D.	Mean	S.D.	Ratio ¶	p-value ||
A_0001	NAD+	NAD+	5893	HMDB0000902	591.469	468.294	493.028	504.722	518.782	476.568	593.22	563.649	526.719	531.546	473.007	481.018	501.657	450.741	459.583	505.312	526.217	50.1245	491.198	29.9263	0.933452	0.1168
A_0002	cAMP	cAMP	6076	HMDB0000058	1.4023	0.967471	1.28862	1.13354	1.08835	0.916657	0.953895	0.889718	1.17277	1.1169	0.83982	0.956083	1.0951	0.92873	0.980135	0.969322	1.08007	0.185853	1.00736	0.110923	0.932678	0.36167
A_0003	cGMP	cGMP	24316	HMDB0001314	0.0929938	0.0761051	0.0884191	0.0831738	0.0682128	0.0702302	0.0827287	0.100795	0.0720963	0.0865564	0.0704858	0.103	0.101783	0.0676635	0.0997313	0.0914143	0.0828323	0.0111806	0.0865912	0.0147537	1.04538	0.5755
A_0004	NADH	NADH	439153	HMDB0001487	22.6483	23.3901	24.3009	23.3755	19.7029	19.636	22.4016	25.4514	21.7472	24.2806	19.188	20.293	18.8184	21.1388	20.438	21.513	22.6133	2.05175	20.9271	1.70794	0.925433	0.096392
A_0005	Xanthine	Xanthine	1188	HMDB0000292	226.284	436.024	680.755	528.368	656.126	627.785	588.518	736.313	271.323	514.42	344.003	507.326	711.585	609.733	643.469	669.756	560.022	163.905	533.952	157.606	0.953448	0.75053
A_0006	ADP-ribose	ADP-Rib	445794	HMDB0001178	1.50616	1.09099	1.53092	3.46328	2.25625	2.05937	1.99092	2.29373	1.37114	3.33274	5.02007	3.25057	1.93606	1.68801	2.83999	2.02785	2.02395	0.715379	2.6833	1.19098	1.32577	0.20545
A_0007	Mevalonic acid	Mevalonic acid	134965	HMDB0000227	N.D.	N.D.	N.D.	N.D.	N.D.	N.D.	N.D.	N.D.	N.D.	N.D.	N.D.	N.D.	N.D.	N.D.	N.D.	N.D.	N.A.	N.A.	N.A.	N.A.	N.A.	N.A.
A_0008	UDP-glucose	UDP-Glc	8629	HMDB0000286	124.045	65.988	54.0871	57.258	45.4606	41.2823	49.2936	46.6126	126.896	81.6815	73.698	49.4501	41.7841	44.7401	44.2486	49.9291	60.5034	26.816	64.0535	29.3426	1.05868	0.80428
A_0009	Uric acid	Uric acid	1175	HMDB0000289	84.1608	132.97	163.752	112.956	117.298	134.893	93.6063	144.936	94.5875	137.836	58.6832	90.7118	120.24	126.573	117.636	135.485	123.071	26.4266	110.219	27.0045	0.895569	0.35232
A_0010	NADP+	NADP+	5886	HMDB0000217	75.4333	57.7607	64.9248	51.461	70.3421	63.8262	69.6301	83.0477	61.0867	63.8489	59.1544	57.2326	63.9101	51.846	52.1185	72.3518	67.0532	9.91332	60.1936	6.76684	0.897699	0.13122
A_0011	IMP	IMP	8582	HMDB0000175	263.441	174.029	252.91	276.993	210.914	206.607	234.771	198.627	274.904	256.274	422.363	158.872	152.982	250.076	240.122	251.884	227.287	35.5446	250.934	82.9628	1.10404	0.4766
A_0012	Sedoheptulose 7-phosphate	S7P	165007	HMDB0001068	27.5017	24.9657	26.4516	23.5062	10.3416	18.9687	6.73376	10.2256	15.8339	17.8352	9.48789	17.9233	40.7237	11.4062	16.2487	0.517885	18.5868	8.3217	16.2471	11.4713	0.874118	0.64839
A_0013	Glucose 6-phosphate	G6P	5958	HMDB0001401	61.0541	48.3366	59.8099	40.8558	40.1653	33.3589	33.1965	33.2801	52.5307	76.3632	35.756	32.4661	54.4468	38.653	30.3721	30.0765	43.7572	11.5176	43.833	16.2051	1.00173	0.99155
A_0014	Fructose 6-phosphate	F6P	603	HMDB0000124	20.7575	17.4522	20.9354	14.098	14.9855	10.7514	9.88355	11.2494	19.4568	29.8113	11.253	10.1682	19.8627	13.3601	10.3138	10.7693	15.0141	4.36707	15.6244	6.96625	1.04065	0.8373
A_0015	Fructose 1-phosphate	D-F1P	439394	HMDB0001076	N.D.	5.23442	4.73026	16.558	14.2808	14.9938	11.8288	15.1158	5.14449	10.4978	19.2163	21.8061	20.1983	9.68976	12.2564	7.70208	11.8203	4.88321	13.3139	6.26516	1.12636	0.61323
A_0016	Galactose 1-phosphate	Gal1P	123912	HMDB0000645	14.0745	23.682	39.3564	33.9873	21.2856	28.3702	25.9043	27.0162	19.2129	22.9968	12.4065	27.5746	34.2394	24.4734	25.0061	22.8892	26.7096	7.69638	23.5999	6.29223	0.883574	0.39181
A_0017	Glucose 1-phosphate	G1P	65533	HMDB0001586	8.44399	3.7108	1.01024	2.67122	1.35293	N.D.	4.86929	2.88778	6.13931	5.39442	5.05126	0.966351	10.8264	N.D.	3.24413	N.D.	3.56375	2.52337	5.27031	3.29601	1.47887	0.32689
A_0018	Acetoacetyl CoA	AAcCoA	92153	HMDB0001484	N.D.	N.D.	N.D.	N.D.	N.D.	N.D.	N.D.	N.D.	N.D.	N.D.	N.D.	N.D.	N.D.	N.D.	N.D.	N.D.	N.A.	N.A.	N.A.	N.A.	N.A.	N.A.
A_0019	Acetyl CoA	AcCoA	444493	HMDB0001206	6.0846	5.75417	7.84609	8.6859	6.62504	6.30477	5.76753	7.02578	6.2704	5.23588	4.82224	6.08207	7.76439	5.31697	5.95025	4.57696	6.76174	1.04455	5.75239	1.01189	0.850727	0.069846
A_0020	Folic acid	Folic acid	6037	HMDB0000121	N.D.	N.D.	N.D.	N.D.	N.D.	N.D.	N.D.	N.D.	N.D.	N.D.	N.D.	N.D.	N.D.	N.D.	N.D.	N.D.	N.A.	N.A.	N.A.	N.A.	N.A.	N.A.
A_0021	Ribose 5-phosphate	R5P	439167	HMDB0001548	6.91701	7.43536	10.3066	13.1596	6.85414	11.5154	6.94711	9.25352	10.9405	11.665	8.941	9.63285	9.86493	7.88409	8.68422	7.08292	9.04859	2.41981	9.33694	1.51807	1.03187	0.78022
A_0022	CoA	CoA	87642	HMDB0001423	19.8949	10.7842	9.80558	5.87973	4.89753	4.18177	7.34404	5.62875	16.1368	11.6092	9.27054	5.86023	4.34711	5.05339	6.14577	8.45793	8.55207	5.13831	8.36012	3.96526	0.977555	0.9346
A_0023	Ribose 1-phosphate	R1P	439236	HMDB0001489	34.4303	33.9946	54.3	66.1196	30.187	45.5203	26.0271	48.7905	57.5936	54.3479	31.3237	49.0834	49.1933	23.0277	44.1676	30.253	42.4212	13.6601	42.3738	12.6098	0.998882	0.99435
A_0024	Ribulose 5-phosphate	Ru5P	439184	HMDB0000618	15.2235	15.8155	16.6184	22.712	10.6237	16.0927	9.90676	15.9368	25.6394	18.0122	14.4871	14.7167	16.2224	11.333	14.1863	10.4192	15.3662	3.94428	15.627	4.72161	1.01697	0.90631
A_0025	Xylulose 5-phosphate	X5P	439190	HMDB0000868	N.D.	N.D.	N.D.	N.D.	N.D.	N.D.	N.D.	N.D.	N.D.	N.D.	N.D.	N.D.	N.D.	N.D.	N.D.	N.D.	N.A.	N.A.	N.A.	N.A.	N.A.	N.A.
A_0026	Erythrose 4-phosphate	E4P	122357	HMDB0001321	N.D.	N.D.	N.D.	N.D.	N.D.	N.D.	N.D.	N.D.	N.D.	N.D.	N.D.	N.D.	N.D.	N.D.	N.D.	N.D.	N.A.	N.A.	N.A.	N.A.	N.A.	N.A.
A_0027	HMG CoA	HMG-CoA	445127	HMDB0001375	0.739914	N.D.	0.843453	0.747848	N.D.	0.626166	N.D.	N.D.	0.714156	0.794617	N.D.	0.65892	N.D.	N.D.	N.D.	N.D.	0.739345	0.0889205	0.722564	0.0682378	0.977303	0.78896
A_0028	Glyceraldehyde 3-phosphate	Glyceraldehyde 3-phosphate	729	HMDB0001112	N.D.	N.D.	N.D.	N.D.	N.D.	N.D.	N.D.	N.D.	N.D.	N.D.	N.D.	N.D.	N.D.	N.D.	N.D.	N.D.	N.A.	N.A.	N.A.	N.A.	N.A.	N.A.
A_0029	NADPH	NADPH	5884	HMDB0000221	19.6623	18.5006	17.8142	18.5141	14.447	14.5227	16.3348	20.3698	20.9494	19.7892	16.7089	16.4879	14.0833	16.706	16.8132	15.5761	17.5207	2.22258	17.1392	2.21118	0.978228	0.73585
A_0030	Malonyl CoA	Malonyl-CoA	644066	HMDB0001175	N.D.	N.D.	N.D.	N.D.	N.D.	N.D.	N.D.	N.D.	N.D.	N.D.	N.D.	N.D.	N.D.	N.D.	N.D.	N.D.	N.A.	N.A.	N.A.	N.A.	N.A.	N.A.
A_0031	Phosphocreatine	Phosphocreatine	9548602	HMDB0001511	0.127099	0.244838	N.D.	N.D.	N.D.	N.D.	N.D.	0.634308	0.656669	1.32661	N.D.	N.D.	0.179103	N.D.	N.D.	N.D.	0.335415	0.265459	0.720793	0.576433	2.14896	0.37477
A_0032	XMP	XMP	73323	HMDB0001554	0.461187	0.947344	1.11458	1.37739	1.06656	0.948308	1.10209	1.29801	0.565033	1.24968	0.870162	1.09058	1.07565	0.982271	1.14611	0.990149	1.03943	0.278398	0.996205	0.208384	0.958411	0.73078
A_0033	Dihydroxyacetone phosphate	DHAP	668	HMDB0001473	N.D.	N.D.	N.D.	N.D.	N.D.	N.D.	N.D.	N.D.	N.D.	N.D.	0.305576	N.D.	N.D.	N.D.	N.D.	N.D.	N.A.	N.A.	0.305576	N.A.	1<	N.A.
A_0034	Adenylosuccinic acid	Succinyl AMP	447145	HMDB0000536	34.4012	21.435	13.9106	15.0561	9.02767	8.13789	9.21393	8.91332	28.6429	15.0985	18.1388	11.504	12.6442	13.1425	11.7443	10.5403	15.012	9.04187	15.1819	5.94542	1.01132	0.96529
A_0035	Fructose 1,6-diphosphate	F1,6P	172313	HMDB0001058	2.52971	2.93886	3.21428	2.39548	2.47564	1.58203	1.36545	1.54311	1.67676	2.26321	2.78984	1.95073	1.81272	1.79197	2.00415	2.03692	2.25557	0.684809	2.04079	0.351824	0.904778	0.4476
A_0036	6-Phosphogluconic acid	6-PG	91493	HMDB0001316	13.4264	9.52365	8.48353	7.92507	7.19886	5.27936	5.95282	6.5298	10.6637	7.52014	6.68598	6.80026	7.76426	5.71144	5.64085	6.64933	8.03993	2.57432	7.1795	1.59413	0.89298	0.4376
A_0037	N-Carbamoylaspartic acid	Carbamoyl-Asp	93072	HMDB0000828	0.564025	0.575289	0.560886	0.285382	0.27844	0.227481	0.289698	0.30976	0.420585	0.267618	0.291336	0.225624	0.404741	0.409429	0.325918	0.325113	0.38637	0.151193	0.333796	0.0720186	0.863927	0.39538
A_0038	PRPP	PRPP	7339	HMDB0000280	1.52698	1.18781	1.51569	0.845026	1.08874	0.754917	0.850025	0.821556	1.44087	1.04336	0.987186	N.D.	0.66132	1.47078	0.767965	0.943005	1.07384	0.31204	1.04493	0.30976	0.973072	0.86017
A_0039	2-Phosphoglyceric acid	2-PG	439278	HMDB0003391	1.00852	1.08331	1.0751	0.788268	0.569598	0.609559	0.739994	0.929767	0.844556	0.903047	0.609412	0.481961	0.989274	0.663189	0.663835	0.815245	0.850514	0.203167	0.746315	0.169172	0.877487	0.28433
A_0040	2,3-Diphosphoglyceric acid	Diphosphoglycerate	186004	HMDB0001294	68.6797	110.581	143.319	88.5771	34.9456	52.0155	65.955	60.0028	68.9417	63.2271	81.1797	59.6735	51.8516	54.7963	65.8805	65.4568	78.0096	34.8973	63.8759	9.07672	0.818821	0.30002
A_0041	3-Phosphoglyceric acid	3-PG	439183	HMDB0000807	6.50584	8.58428	8.55767	5.42345	4.07695	4.4683	4.87287	6.30265	5.46925	6.38954	4.44591	4.71561	6.27828	4.71624	4.81194	5.05235	6.099	1.73766	5.23489	0.741636	0.858319	0.22646
A_0042	Phosphoenolpyruvic acid	PEP	1005	HMDB0000263	N.D.	N.D.	N.D.	N.D.	N.D.	N.D.	N.D.	N.D.	N.D.	N.D.	N.D.	N.D.	N.D.	N.D.	N.D.	N.D.	N.A.	N.A.	N.A.	N.A.	N.A.	N.A.
A_0043	GMP	GMP	6804	HMDB0001397	208.917	103.458	110.314	130.484	109.734	103.052	123.72	129.842	175.799	147.899	169.776	102.39	69.5588	98.7145	110.447	131.664	127.44	34.7319	125.781	37.1042	0.986982	0.92775
A_0044	AMP	AMP	6083	HMDB0000045	891.318	339.753	356.004	479.365	341.203	367.505	438.549	444.196	758.062	491.997	731.786	361.823	208.555	394.553	346.083	405.558	457.236	183.226	462.302	191.527	1.01108	0.95765
A_0045	2-Oxoisovaleric acid	2-KIV	49	HMDB0000019	N.D.	N.D.	N.D.	N.D.	N.D.	N.D.	N.D.	N.D.	N.D.	N.D.	N.D.	N.D.	N.D.	N.D.	N.D.	N.D.	N.A.	N.A.	N.A.	N.A.	N.A.	N.A.
A_0046	GDP	GDP	8977	HMDB0001201	61.0392	39.2335	46.2311	50.6315	41.6955	41.4282	42.8466	43.3681	58.4303	49.3797	46.9346	39.2009	35.973	42.8715	44.1917	39.3717	45.8092	7.06579	44.5442	7.10749	0.972385	0.7264
A_0047	Lactic acid	Lactic acid	612	HMDB0000190,HMDB0001311	5738.33	7573.84	12142.1	13084.6	11473.2	11266	11076.5	10351.6	8174.57	9502.89	12804.4	12411.1	13377.6	11375	13407.1	11441.7	10338.3	2457.99	11561.8	1879.56	1.11835	0.28349
A_0048	ADP	ADP	6022	HMDB0001341	440.353	251.126	287.221	308.568	268.194	248.925	267.265	273.077	423.914	423.856	359.063	233.637	219.236	281.747	234.4	242.508	293.091	62.5177	302.295	87.0223	1.0314	0.81192
A_0049	GTP	GTP	6830	HMDB0001273	56.8519	57.4427	63.5285	48.8404	51.9473	44.1867	47.397	49.0187	54.2766	71.0478	37.9439	44.4226	59.0851	48.3627	47.5611	44.9067	52.4016	6.39074	50.9508	10.3346	0.972313	0.74157
A_0050	Glyoxylic acid	Glyoxylic acid	760	HMDB0000119	N.D.	N.D.	N.D.	N.D.	N.D.	N.D.	N.D.	N.D.	N.D.	N.D.	N.D.	N.D.	N.D.	N.D.	N.D.	N.D.	N.A.	N.A.	N.A.	N.A.	N.A.	N.A.
A_0051	ATP	ATP	5957	HMDB0000538	299.733	254.083	290.307	220.889	235.844	180.841	189.934	195.255	283.661	446.796	194.061	178.074	248.519	220.027	191.041	191.645	233.361	45.2541	244.228	89.1866	1.04657	0.76467
A_0052	Glycerol 3-phosphate	Glycerol 3-phosphate	439162	HMDB0000126	1223.24	1715.41	2212.15	2069.09	1765.18	1935.52	1832.11	1910.57	1599.6	1747.15	1633.18	1934.43	2253.45	1737.46	2170.23	1877.11	1832.91	294.294	1869.08	240.006	1.01973	0.79173
A_0053	Glycolic acid	Glycolic acid	757	HMDB0000115	N.D.	N.D.	N.D.	N.D.	N.D.	N.D.	N.D.	N.D.	N.D.	N.D.	N.D.	N.D.	N.D.	N.D.	N.D.	N.D.	N.A.	N.A.	N.A.	N.A.	N.A.	N.A.
A_0054	Pyruvic acid	Pyruvic acid	1060	HMDB0000243	68.605	87.9402	156.053	217.093	280.721	233.193	109.042	192.633	89.2812	126.968	120.641	163.054	275.503	203.05	130.078	153.132	168.16	75.48	157.713	58.2428	0.937878	0.76148
A_0055	N-Acetylglutamic acid	N-AcGlu	70914	HMDB0001138	2.31265	2.19335	2.34008	2.33111	1.99635	2.64913	2.28332	2.92652	2.83982	2.5172	1.99376	2.5591	2.38489	2.30965	2.85162	2.29046	2.37906	0.285607	2.46831	0.288975	1.03751	0.54438
A_0056	2-Hydroxyglutaric acid	2-Hydroxyglutaric acid	43	HMDB0000606,HMDB0000694	29.9769	25.8444	20.6611	39.6977	24.8897	16.6611	21.6707	27.2202	25.7252	23.0745	22.9643	22.651	24.2276	26.1876	24.1951	27.2149	25.8277	6.97357	24.53	1.67713	0.949755	0.62298
A_0057	Carbamoylphosphate	Carbamoyl-P	278	HMDB0001096	N.D.	N.D.	N.D.	N.D.	N.D.	N.D.	N.D.	N.D.	N.D.	N.D.	N.D.	N.D.	N.D.	N.D.	N.D.	N.D.	N.A.	N.A.	N.A.	N.A.	N.A.	N.A.
A_0058	Succinic acid	Succinic acid	1110	HMDB0000254	944.429	1173.25	833.31	1075.2	1191.88	967.672	1264.06	1234.76	955.667	1273.34	1102.88	1292.04	1389.32	1289.65	1002.27	1147.46	1085.57	156.145	1181.58	153.995	1.08844	0.236
A_0059	Malic acid	Malic acid	525	HMDB0000156,HMDB0000744	410.492	435.909	433.784	500.253	233.685	251.264	276.564	235.32	564.529	454.205	390.3	538.656	581.008	497.387	573.833	382.547	347.159	108.492	497.808	80.6816	1.43395	0.007694	**
A_0060	2-Oxoglutaric acid	2-OG	51	HMDB0000208	N.D.	N.D.	N.D.	N.D.	N.D.	N.D.	N.D.	N.D.	N.D.	N.D.	N.D.	N.D.	N.D.	N.D.	N.D.	N.D.	N.A.	N.A.	N.A.	N.A.	N.A.	N.A.
A_0061	Fumaric acid	Fumaric acid	444972	HMDB0000134	192.783	198.944	186.375	214.59	122.454	130.84	121.944	157.007	236.958	186.688	163.345	212.424	219.196	175.519	228.396	147.892	165.617	37.2863	196.302	32.5599	1.18528	0.1018
A_0062	Citric acid	Citric acid	311	HMDB0000094	385.994	323.926	234.69	254.374	165.968	146.092	242.144	207.856	315.913	262.682	236.085	261.95	275.577	336.992	314.004	295.362	245.131	79.0293	287.321	33.9645	1.17211	0.19704
A_0063	cis-Aconitic acid	cis-Aconitic acid	643757	HMDB0000072	2.39127	1.73271	0.815618	1.25788	0.366055	N.D.	0.524895	0.417759	1.28177	0.75338	0.777034	1.31864	1.20036	1.83159	1.5466	1.65177	1.07231	0.764091	1.29514	0.38727	1.2078	0.50404
A_0064	Isocitric acid	Isocitric acid	1198	HMDB0000193	N.D.	N.D.	N.D.	N.D.	N.D.	N.D.	N.D.	N.D.	N.D.	N.D.	N.D.	N.D.	N.D.	N.D.	N.D.	N.D.	N.A.	N.A.	N.A.	N.A.	N.A.	N.A.
C_0001	Urea	Urea	1176	HMDB0000294	11418.8	14699.8	17119.7	18526.6	21100.6	17398.9	18578.3	16132.1	18894.3	15285.1	16342.1	23315	25098.7	28510.7	27370.1	27598.7	16871.8	2900.05	22801.8	5284.83	1.35147	0.018018	*
C_0002	Gly	Gly	750	HMDB0000123	6455.37	5677.69	6662.52	6867.73	6891.84	6573.29	7053.81	7128.49	7412.08	7866.53	6289.14	7320.11	6619	6152.55	6550.58	7679.69	6663.84	460.697	6986.21	660.546	1.04838	0.27879
C_0003	Putrescine	Putrescine	1045	HMDB0001414	8.3408	8.11116	13.7803	18.8405	11.7658	13.9434	14.5046	12.6206	10.9337	10.53	14.2878	17.8068	17.911	13.8054	17.4878	18.1819	12.7384	3.47651	15.118	3.18489	1.18681	0.17551
C_0004	β-Ala	b-Ala	239	HMDB0000056	75.0522	75.3856	99.3403	117.587	97.0559	113.896	114.169	95.7507	98.7538	103.057	85.6416	80.4972	115.521	96.7099	78.9786	100.037	98.5296	16.6532	94.8996	12.4381	0.963158	0.6296
C_0005	Sarcosine	Sarcosine	1088	HMDB0000271	28.951	29.9193	22.6451	39.3098	31.3272	35.1892	30.2266	27.7019	54.46	42.4092	25.5525	25.6509	32.182	34.9428	26.6937	29.3837	30.6588	4.96305	33.9094	10.0656	1.10603	0.43135
C_0006	Ala	Ala	602	HMDB0000161,HMDB0001310	1314.64	1511.8	1910.56	1901.41	1713.58	1810.37	1766.04	1599.86	2042.94	1863.6	1649.49	1780.28	2110.28	1816.39	1641.49	1704.19	1691.03	205.265	1826.08	173.827	1.07986	0.17804
C_0007	N,N-Dimethylglycine	DMG	673	HMDB0000092	30.5525	20.4488	27.4231	32.4793	38.2929	36.8392	34.4791	22.1454	53.4575	52.0182	25.1646	34.0258	36.378	38.5163	34.4004	50.8231	30.3325	6.55459	40.598	10.2976	1.33843	0.035055	*
C_0008	γ-Aminobutyric acid	g-Aminobutyric acid	119	HMDB0000112	58.2026	116.57	78.9544	92.0705	114.678	73.5984	116.978	120.877	80.5608	98.225	94.7269	149.827	109.475	139.896	96.6259	131.108	96.4911	24.0994	112.556	24.7587	1.16649	0.20963
C_0009	Choline	Choline	305	HMDB0000097	985.741	1339.18	1808.6	1578.93	1522.26	1495.45	1623.78	1389.32	1282.56	1309.24	1342.87	1489.15	1746.52	1654.88	1822	1645.36	1467.91	242.498	1536.57	209.541	1.04678	0.55442
C_0010	Ser	Ser	617	HMDB0000187,HMDB0003406	1312.18	1148.96	1563.29	1381.87	1488.84	1421.58	1335.69	1397.02	1581.56	1514.8	1099.8	1354.72	1671.13	1373.45	1443.81	1353.28	1381.18	123.864	1424.07	174.026	1.03105	0.58003
C_0011	Carnosine	Carnosine	439224	HMDB0000033	10.4373	9.58515	6.60704	39.093	16.271	8.55854	12.7347	16.5264	11.9742	147.887	22.6303	15.0129	16.4203	29.7192	16.6486	7.4216	14.9766	10.3621	33.4642	46.7175	2.23443	0.30757
C_0012	Creatinine	Creatinine	588	HMDB0000562	81.0215	68.8636	93.4086	88.9791	69.5625	68.463	93.0612	88.5516	63.377	67.9307	69.3563	78.3869	96.5727	92.9584	107.729	93.383	81.4889	11.0422	83.7118	16.1167	1.02728	0.75296
C_0013	Pro	Pro	614	HMDB0000162,HMDB0003411	366.413	561.854	815.374	728.669	648.721	672.794	607.022	646.156	633.105	583.55	567.18	738.233	879.252	667.177	724.27	718.835	630.875	131.576	688.95	100.224	1.09205	0.33868
C_0014	Val	Val	1182	HMDB0000883	414.95	523.791	714.753	660.841	647.362	591.416	632.394	644.279	433.81	481.804	427.766	624.336	731.179	543.399	624.062	639.517	603.723	94.2164	563.234	109.273	0.932934	0.44088
C_0015	Betaine	Betaine	247	HMDB0000043	4099.75	3716.18	5394.6	5915.44	4770.37	4741.48	5146.98	4016.86	5512.92	3990.4	6060.78	4849.97	4252.61	4869.66	5620.36	4682.49	4725.21	751.762	4979.9	705.908	1.0539	0.49632
C_0016	Thr	Thr	6288	HMDB0000167	765.104	763.327	983.296	1032.49	938.498	1057.17	946.193	965.474	947.94	953.992	764.084	1011.65	1059.95	863.042	1038.51	997.428	931.444	110.883	954.574	98.5268	1.02483	0.666
C_0017	Homoserine	Homoserine	12647	HMDB0000719	N.D.	N.D.	N.D.	N.D.	N.D.	N.D.	N.D.	N.D.	N.D.	N.D.	N.D.	N.D.	N.D.	N.D.	N.D.	N.D.	N.A.	N.A.	N.A.	N.A.	N.A.	N.A.
C_0018	Betaine aldehyde	BTL	249	HMDB0001252	19.6211	26.9177	30.3876	22.4824	28.2077	25.3827	23.5904	23.1622	15.232	13.727	13.9888	16.8346	24.1355	19.4047	15.4877	17.1798	24.969	3.4593	16.9988	3.42159	0.680795	0.00038738	***
C_0019	Cys	Cys	594	HMDB0000574,HMDB0003417	367.292	202.642	119.131	64.9747	24.1879	40.2458	143.848	75.1859	380.541	244.77	178.139	75.9706	23.5735	51.2116	128.828	189.058	129.688	112.363	159.012	116.784	1.2261	0.6168
C_0020	Hydroxyproline	Hydroxyproline	5810	HMDB0000725	183.11	205.632	234.834	274.039	316.964	293.948	245.108	308.098	359.475	312.587	199.207	311.263	248.334	261.367	288.614	284.065	257.717	48.6815	283.114	48.1756	1.09855	0.31203
C_0021	Creatine	Creatine	586	HMDB0000064	826.807	947.872	852.326	1308.77	744.507	872.648	1164.15	1281.58	2074.67	2787.01	1132.63	1017.74	1247.8	1516.03	1109.43	964.509	999.833	219.607	1481.23	638.582	1.48147	0.075906
C_0022	Ile	Ile	791	HMDB0000172	206.397	278.413	371.357	346.972	359.614	335.085	331.983	362.565	201.828	265.14	224.554	366.491	407.473	291.074	346.543	359.503	324.048	55.5766	307.826	73.4973	0.949938	0.62681
C_0023	Leu	Leu	857	HMDB0000687	444.177	574.117	790.476	728.797	684.15	643.588	712.957	709.636	465.463	529.889	477.658	698.702	826.025	631.774	757.224	715.786	660.987	108.117	637.815	134.434	0.964943	0.70997
C_0024	Asn	Asn	236	HMDB0000168,HMDB0033780	188.813	228.975	295.087	288.137	258.834	273.671	249.403	245.724	260.989	286.878	246.696	292.766	348.44	262.036	272.618	272.28	253.58	34.2836	280.338	31.1696	1.10552	0.12487
C_0025	Ornithine	Ornithine	389	HMDB0000214,HMDB0003374	70.4721	130.432	168.478	160.115	179.152	156.901	179.496	214.073	83.7168	142.068	108.296	162.321	189.653	166.065	196.83	198.991	157.39	42.4052	155.993	42.2302	0.991122	0.94828
C_0026	Asp	Asp	424	HMDB0000191,HMDB0006483	1518.16	1440.87	2239.24	1674.58	1802.33	1694.74	1607.21	1612.37	1978.46	1632.6	1616.4	1662.89	1865.51	1697.75	1494.96	1441.38	1698.69	244.485	1673.74	177.786	0.985315	0.81915
C_0027	Homocysteine	Homocysteine	778	HMDB0000742	N.D.	N.D.	N.D.	N.D.	N.D.	N.D.	N.D.	N.D.	N.D.	N.D.	N.D.	N.D.	N.D.	N.D.	N.D.	N.D.	N.A.	N.A.	N.A.	N.A.	N.A.	N.A.
C_0028	Adenine	Adenine	190	HMDB0000034	2.45099	1.29255	2.224	2.04291	2.0278	1.80502	1.78582	1.54264	2.45202	3.21252	3.63996	2.02623	2.2821	1.95313	1.2687	1.84759	1.89647	0.371096	2.33528	0.765804	1.23139	0.17504
C_0029	Hypoxanthine	Hypoxanthine	790	HMDB0000157	542.836	825.619	1550.18	1275.35	1369.22	1095.73	1444.46	1225.49	589.639	791.491	952.538	1322.34	1574.93	1198.71	1379.31	1183.23	1166.11	336.167	1124.02	325.676	0.963909	0.80295
C_0030	Spermidine	Spermidine	1102	HMDB0001257	17.0102	20.9355	35.6823	30.2861	25.633	22.2347	26.9831	23.8818	29.9978	28.8689	25.8676	28.0804	34.5998	23.3348	32.1634	25.7668	25.3308	5.79119	28.5849	3.6685	1.12846	0.20458
C_0031	Gln	Gln	738	HMDB0000641,HMDB0003423	1399.56	788.762	914.736	1131.31	824.511	885.719	620.33	607.296	1400.05	1057.19	1037.54	826.274	798.715	801.488	871.357	727.91	896.527	263.317	940.066	219.306	1.04856	0.72486
C_0032	Lys	Lys	866	HMDB0000182,HMDB0003405	637.374	657.793	1080.61	923.574	699.12	810.667	708.4	747.453	556.148	841.414	517.72	708.076	965.507	777.544	813.649	860.029	783.124	151.112	755.011	153.439	0.964102	0.71749
C_0033	Glu	Glu	611	HMDB0000148,HMDB0003339	8677.73	8550.3	9411.15	9649.84	8584.92	8572.26	9627.05	9325.82	9123.52	9209.08	8625.43	9438.98	8973.03	8549.47	8845.82	9370.62	9049.88	497.44	9016.99	328.308	0.996366	0.87853
C_0034	Met	Met	876	HMDB0000696	195.704	229.134	308.889	264	266.763	263.632	291.675	294.241	244.3	232.365	188.943	279.271	324.434	255.28	291.047	286.329	264.255	36.9992	262.746	41.7498	0.994292	0.94013
C_0035	Guanine	Guanine	764	HMDB0000132	N.D.	N.D.	N.D.	N.D.	N.D.	N.D.	N.D.	N.D.	N.D.	N.D.	N.D.	N.D.	N.D.	N.D.	N.D.	N.D.	N.A.	N.A.	N.A.	N.A.	N.A.	N.A.
C_0036	His	His	773	HMDB0000177	275.321	268.866	348.954	354.755	344.916	311.596	358.36	340.596	316.585	278.863	237.856	305.62	363.506	293.369	304.218	299.618	325.42	35.8753	299.954	35.2749	0.921744	0.1742
C_0037	Carnitine	Carnitine	85	HMDB0000062	569.914	595.413	756.156	691.974	741.416	573.508	820.629	711.184	587.741	561.343	675.511	576.6	583.719	421.744	624.144	621.29	682.524	93.3715	581.512	73.9072	0.852001	0.031746	*
C_0038	Phe	Phe	994	HMDB0000159	162.624	187.253	260.443	254.312	236.707	230.019	247.537	256.943	178.536	214.453	172.39	253.471	283.502	213.265	259.801	250.491	229.48	35.779	228.239	39.9744	0.994592	0.94877
C_0039	Arg	Arg	6322	HMDB0000517,HMDB0003416	222.189	292.581	344.939	339.104	266.155	276.911	270.102	281.651	276.965	287.783	232.114	277.031	369.263	277.67	269.024	269.247	286.704	39.9163	282.387	38.7951	0.984943	0.82954
C_0040	Citrulline	Citrulline	9750	HMDB0000904	58.3972	84.0599	70.4067	102.698	65.8415	69.531	59.814	83.172	88.0617	74.7452	77.5874	69.0794	82.9911	78.4422	63.4258	94.521	74.24	14.8927	78.6067	9.99349	1.05882	0.50388
C_0041	Tyr	Tyr	1153	HMDB0000158	165.108	226.864	306.198	262.487	277.238	258.589	278.167	300.277	211.632	269.25	174.37	258.347	342.486	279.984	283.703	295.22	259.366	45.4989	264.374	51.5655	1.01931	0.83983
C_0042	S-Adenosylhomocysteine	SAH	439155	HMDB0000939	15.4665	20.7972	22.697	25.2775	15.5524	20.4337	22.6249	24.3205	25.1475	24.7868	21.3632	23.2835	20.848	16.5433	19.8438	19.5734	20.8962	3.69196	21.4237	2.89603	1.02524	0.75549
C_0043	Spermine	Spermine	1103	HMDB0001256	14.8215	18.1422	30.244	20.3184	12.4638	11.19	16.5189	13.0132	17.8932	17.4835	16.4019	16.8027	14.2842	12.8564	17.6598	15.9237	17.089	6.12795	16.1632	1.77141	0.945824	0.692
C_0044	Trp	Trp	1148	HMDB0000929	60.0171	68.3075	96.1894	92.7292	86.7268	86.6903	91.4931	90.2907	65.3361	76.9036	63.1748	92.5495	100.916	82.2888	100.136	94.4922	84.0555	12.854	84.4747	14.9439	1.00499	0.95291
C_0045	Cystathionine	Cystathionine	834	HMDB0000099	17.5717	12.5254	14.552	11.7452	12.8115	11.6729	13.0454	15.6405	18.8531	17.3473	10.1778	11.2487	21.0016	14.2985	12.7511	17.7519	13.6956	2.07051	15.4287	3.8795	1.12655	0.28938
C_0046	Adenosine	Adenosine	60961	HMDB0000050	181.89	164.148	87.3336	89.9937	65.6476	80.6712	112.592	115.391	223.937	77.3727	57.2659	58.8939	55.3975	60.5336	58.6674	69.2539	112.208	41.1241	82.6653	57.5513	0.736712	0.25917
C_0047	Inosine	Inosine	6021	HMDB0000195	1097.37	1168.06	1229.84	1341.86	796.277	1133.17	1079.8	992.015	1186.48	1023.68	845.482	1190.88	1190.63	772.641	1170.24	898.62	1104.8	162.669	1034.83	174.532	0.93667	0.42083
C_0048	Guanosine	Guanosine	6802	HMDB0000133	133.588	151.952	106.734	110.436	82.008	109.586	121.144	108.947	123.025	105.852	66.1361	104.862	105.762	69.0558	112.309	100.932	115.549	20.6671	98.4917	20.2121	0.852378	0.11733
C_0049	Argininosuccinic acid	ArgSuccinate	16950	HMDB0000052	17.2014	22.4964	22.4569	27.3121	14.0417	14.957	15.111	16.1772	22.7864	17.6534	12.7062	17.0949	30.1887	26.6904	16.5477	17.9579	18.7192	4.77931	20.2032	5.84613	1.07928	0.58742
C_0050	Glutathione (GSSG)	GSSG	65359	HMDB0003337	N.D.	N.D.	N.D.	N.D.	N.D.	N.D.	N.D.	N.D.	N.D.	N.D.	N.D.	N.D.	N.D.	N.D.	N.D.	N.D.	N.A.	N.A.	N.A.	N.A.	N.A.	N.A.
C_0051	Glutathione (GSH)	GSH	124886	HMDB0000125	N.D.	N.D.	N.D.	N.D.	N.D.	N.D.	N.D.	N.D.	N.D.	N.D.	N.D.	N.D.	N.D.	N.D.	N.D.	N.D.	N.A.	N.A.	N.A.	N.A.	N.A.	N.A.
C_0052	S-Adenosylmethionine	SAM	34755	HMDB0001185	32.511	22.866	21.2219	21.7999	17.6762	18.4218	19.0849	18.9715	30.6246	23.4839	21.729	18.3913	19.6831	17.5548	20.0647	16.6136	21.5691	4.77434	21.0181	4.46983	0.974454	0.81512
-	Adenylate Energy Charge	No Label	No ID	No ID	0.318688	0.449306	0.464813	0.371892	0.437675	0.382935	0.361225	0.363599	0.338159	0.483414	0.290754	0.381227	0.529545	0.402643	0.399522	0.372627	0.393767	0.0510766	0.399736	0.0761647	1.01516	0.85693
-	Total Adenylate	No Label	No ID	No ID	1631.4	844.962	933.531	1008.82	845.24	797.271	895.748	912.528	1465.64	1362.65	1284.91	773.534	676.311	896.327	771.525	839.71	983.688	269.562	1008.83	310.204	1.02555	0.86517
-	Guanylate Energy Charge	No Label	No ID	No ID	0.267348	0.385039	0.393706	0.322479	0.357932	0.343997	0.321645	0.318153	0.289394	0.356795	0.241155	0.344185	0.468187	0.36746	0.344496	0.299119	0.338787	0.0407747	0.338849	0.0670798	1.00018	0.99827
-	Total Guanylate	No Label	No ID	No ID	326.808	200.134	220.073	229.956	203.377	188.667	213.964	222.229	288.506	268.327	254.655	186.013	164.617	189.949	202.199	215.942	225.651	43.0047	221.276	44.1997	0.980612	0.84386
-	GSH/GSSG	No Label	No ID	No ID	N.A.	N.A.	N.A.	N.A.	N.A.	N.A.	N.A.	N.A.	N.A.	N.A.	N.A.	N.A.	N.A.	N.A.	N.A.	N.A.	N.A.	N.A.	N.A.	N.A.	N.A.	N.A.
-	Total Glutathione	No Label	No ID	No ID	N.A.	N.A.	N.A.	N.A.	N.A.	N.A.	N.A.	N.A.	N.A.	N.A.	N.A.	N.A.	N.A.	N.A.	N.A.	N.A.	N.A.	N.A.	N.A.	N.A.	N.A.	N.A.
-	NADPH/NADP+	No Label	No ID	No ID	0.260658	0.320298	0.274381	0.35977	0.205383	0.227536	0.234594	0.245279	0.342945	0.309937	0.282462	0.288086	0.220361	0.322223	0.322596	0.215282	0.265987	0.0512829	0.287987	0.0474521	1.08271	0.38829
-	NADH/NAD+	No Label	No ID	No ID	0.0382916	0.0499475	0.049289	0.0463137	0.0379792	0.0412029	0.0377626	0.0451547	0.0412882	0.0456793	0.0405661	0.0421877	0.0375124	0.0468978	0.0444707	0.0425738	0.0432426	0.00508511	0.042647	0.00300827	0.986225	0.78065
-	Lactate/Pyruvate	No Label	No ID	No ID	83.6431	86.1249	77.8077	60.2719	40.8705	48.312	101.58	53.7375	91.5599	74.8448	106.136	76.116	48.5568	56.0207	103.07	74.7176	69.0435	21.2976	78.8777	20.6056	1.14244	0.36385
-	Glycerol 3-phosphate/DHAP	No Label	No ID	No ID	N.A.	N.A.	N.A.	N.A.	N.A.	N.A.	N.A.	N.A.	N.A.	N.A.	5344.61	N.A.	N.A.	N.A.	N.A.	N.A.	N.A.	N.A.	5344.61	N.A.	1<	N.A.
-	Total Amino Acids	No Label	No ID	No ID	25149.1	24182.3	29537.2	28948.6	27045	26810	27879.7	27631.3	28711.8	28690.9	24790.4	28365.8	29063.2	25880.2	27061.7	28524.9	27147.9	1798.21	27636.1	1564.77	1.01798	0.57178
-	Total Essential Amino Acids	No Label	No ID	No ID	3161.67	3551	4954.96	4658.47	4263.86	4329.86	4320.99	4411.48	3409.95	3874.82	3074.15	4340.17	5062.5	3951.04	4535.19	4503.19	4206.54	580.574	4093.87	647.762	0.973217	0.71966
-	Total Non-essential Amino Acids	No Label	No ID	No ID	21987.5	20631.3	24582.2	24290.1	22781.2	22480.2	23558.7	23219.9	25301.8	24816	21716.3	24025.6	24000.7	21929.2	22526.5	24021.7	22941.4	1279.22	23542.2	1328.82	1.02619	0.37248
-	Total Glucogenic Amino Acids	No Label	No ID	No ID	24067.6	22950.4	27666.1	27296.2	25661.7	25355.8	26458.3	26174.2	27690.2	27319.6	23795.1	26959	27271.6	24470.9	25490.8	26949.1	25703.8	1583.78	26243.3	1464.88	1.02099	0.49106
-	Total Ketogenic Amino Acids	No Label	No ID	No ID	2440.8	2756.07	3888.57	3641.37	3282.05	3421.81	3316.73	3432.64	2626.88	3151.04	2393.95	3389.29	3985.86	3138.97	3599.56	3572.95	3272.51	466.599	3232.31	524.826	0.987719	0.87375
-	Total BCAA	No Label	No ID	No ID	1065.52	1376.32	1876.59	1736.61	1691.13	1570.09	1677.33	1716.48	1101.1	1276.83	1129.98	1689.53	1964.68	1466.25	1727.83	1714.8	1588.76	255.956	1508.88	315.378	0.949719	0.58717
-	Total Aromatic Amino Acids	No Label	No ID	No ID	387.749	482.425	662.83	609.528	600.672	575.299	617.198	647.51	455.504	560.606	409.934	604.367	726.904	575.538	643.641	640.203	572.901	92.7374	577.087	103.233	1.00731	0.93323
-	Fischer's Ratio	No Label	No ID	No ID	2.74797	2.85292	2.83117	2.84911	2.81539	2.72917	2.71766	2.65089	2.41732	2.27759	2.75649	2.79553	2.7028	2.54761	2.68446	2.67853	2.77429	0.0735504	2.60754	0.17976	0.939897	0.037325	*
-	Total Glu-related Amino Acids	No Label	No ID	No ID	10941.2	10462.4	11835.2	12203.7	10669.2	10719.3	11482.9	11201.5	11750.2	11416.5	10700.1	11586.1	11383.8	10589.2	11014.7	11386.2	11189.4	611.065	11228.4	417.143	1.00348	0.88407
-	Total Pyr-related Amino Acids	No Label	No ID	No ID	10274.6	9372.72	11335	11341.2	11143.7	10989.4	11337.1	11256.3	12430.4	12520.6	10043.8	11635.3	11584.9	10338.9	10903.4	12018.1	10881.2	706.109	11434.4	925.15	1.05084	0.20166
-	Total Acetyl CoA-related Amino Acids	No Label	No ID	No ID	1347.97	1578.63	2338.63	2092.07	1829.61	1876.03	1844.83	1909.95	1288.78	1713.35	1283.11	1865.82	2299.92	1782.68	2017.55	2029.81	1852.21	299.455	1785.13	356.363	0.96378	0.68987
-	Total Fumarate-related Amino Acids	No Label	No ID	No ID	327.732	414.117	566.641	516.799	513.945	488.608	525.705	557.219	390.168	483.703	346.76	511.818	625.988	493.25	543.504	545.711	488.846	80.213	492.613	88.9743	1.00771	0.9304
-	Total Succinyl CoA-related Amino Acids	No Label	No ID	No ID	817.051	1031.34	1395	1271.81	1273.74	1190.13	1256.05	1301.09	879.938	979.31	841.264	1270.1	1463.09	1089.75	1261.65	1285.35	1192.03	183.873	1133.81	221.085	0.951159	0.57625
-	Total Oxaloacetate-related Amino Acids	No Label	No ID	No ID	1706.98	1669.85	2534.33	1962.71	2061.17	1968.41	1856.61	1858.1	2239.45	1919.48	1863.09	1955.66	2213.95	1959.78	1767.58	1713.66	1952.27	269.648	1954.08	189.382	1.00093	0.98783
-	Malate/Asp	No Label	No ID	No ID	0.270387	0.302531	0.193719	0.298734	0.129657	0.148261	0.172077	0.145946	0.285338	0.278209	0.241463	0.323928	0.311447	0.292969	0.383844	0.265404	0.207664	0.0718246	0.297825	0.0431911	1.43417	0.010703	*
-	Citrulline/Ornithine	No Label	No ID	No ID	0.828657	0.644475	0.417898	0.641397	0.367517	0.443153	0.333233	0.388521	1.0519	0.526122	0.716438	0.425574	0.437594	0.472359	0.322236	0.475001	0.508106	0.17571	0.553403	0.230443	1.08915	0.66563
-	Glu/2-Oxoglutarate	No Label	No ID	No ID	N.A.	N.A.	N.A.	N.A.	N.A.	N.A.	N.A.	N.A.	N.A.	N.A.	N.A.	N.A.	N.A.	N.A.	N.A.	N.A.	N.A.	N.A.	N.A.	N.A.	N.A.	N.A.
-	G6P/R5P	No Label	No ID	No ID	8.82666	6.50091	5.80309	3.10464	5.86001	2.89688	4.77847	3.59648	4.80148	6.54637	3.99911	3.37035	5.51923	4.90265	3.49739	4.24634	5.17089	2.00291	4.61036	1.06761	0.8916	0.49978
-	SAM/SAH	No Label	No ID	No ID	2.10202	1.09948	0.935005	0.862422	1.13656	0.901541	0.843535	0.780059	1.2178	0.947436	1.01712	0.789885	0.944125	1.06114	1.01114	0.848788	1.08258	0.429974	0.979679	0.131577	0.90495	0.53496
-	Putrescine/Spermidine	No Label	No ID	No ID	0.490341	0.387436	0.386195	0.622085	0.459011	0.6271	0.537542	0.52846	0.364481	0.364754	0.552343	0.634137	0.517662	0.591621	0.543718	0.705634	0.504771	0.092961	0.534294	0.12005	1.05849	0.59155
|| p-value by Welch's t-test (*<0.05, **<0.01, ***<0.001)
