# Supplementary material for: Citrate supplement facilitated muscle growth and renal maturation
Source: PLoS One. 2026 Jan 20;21(1):e0339198. doi: 10.1371/journal.pone.0339198 (PMC12818636; doi:10.1371/journal.pone.0339198)
Supplement: S4 Table — (XLSX) [file pone.0339198.s004.xlsx]

## Sheet: S4 Table. Metabolites, Muscle
S4 Table. 116 Metabolites in the vastus lateralis muscle.
ID	HMT DB				Concentration (nmol/g)																				Comparative Analysis
	Compound name	Pathway Label	PubChem CID	HMDB ID	0mg								2000mg								0mg		2000mg		2000mg vs 0mg
					10101	10102	10103	10104	10105	10106	10107	10108	10201	10202	10203	10204	10205	10206	10207	10208	Mean	S.D.	Mean	S.D.	Ratio ¶	p-value ||
A_0001	NAD+	NAD+	5893	HMDB0000902	380.324	379.293	291.119	425.326	357.589	387.959	375.831	427.894	492.154	425.531	400.988	465.375	500	369.204	347.835	401.649	378.167	42.7697	425.342	56.0021	1.12475	0.080593
A_0002	cAMP	cAMP	6076	HMDB0000058	0.826766	0.470216	0.618332	0.57965	0.496357	0.569616	0.52075	0.577847	0.558752	0.769392	0.640381	0.559361	0.519475	0.420053	0.573552	0.639491	0.582442	0.110186	0.585057	0.102131	1.00449	0.96143
A_0003	cGMP	cGMP	24316	HMDB0001314	N.D.	0.0735222	N.D.	N.D.	N.D.	N.D.	N.D.	0.0600176	N.D.	N.D.	N.D.	N.D.	0.064819	N.D.	N.D.	N.D.	0.0667699	0.00954924	0.064819	N.A.	0.970782	N.A.
A_0004	NADH	NADH	439153	HMDB0001487	26.8374	41.4312	27.7931	36.002	34.4695	36.1768	38.9585	39.1151	33.8872	36.2519	40.1413	42.5974	36.8047	46.5544	29.0948	37.4683	35.098	5.27967	37.85	5.34126	1.07841	0.31757
A_0005	Xanthine	Xanthine	1188	HMDB0000292	45.9884	30.6034	62.8077	36.2338	87.2047	54.2197	35.4481	36.3069	33.1388	29.6152	33.0831	42.7608	77.5543	75.5519	56.2401	46.9692	48.6016	19.0168	49.3642	18.881	1.01569	0.93699
A_0006	ADP-ribose	ADP-Rib	445794	HMDB0001178	4.64542	3.4737	2.40187	4.95015	1.77875	3.29223	4.22764	3.37076	6.05866	5.20577	3.85787	2.04171	3.27657	3.87133	3.79769	3.71342	3.51756	1.08042	3.97788	1.20748	1.13086	0.43525
A_0007	Mevalonic acid	Mevalonic acid	134965	HMDB0000227	N.D.	N.D.	N.D.	N.D.	N.D.	N.D.	N.D.	N.D.	N.D.	N.D.	N.D.	N.D.	N.D.	N.D.	N.D.	N.D.	N.A.	N.A.	N.A.	N.A.	N.A.	N.A.
A_0008	UDP-glucose	UDP-Glc	8629	HMDB0000286	23.2456	18.1854	24.0619	22.9389	22.3169	20.8956	23.7106	25.3185	26.2212	23.5653	23.9805	23.6787	24.0256	25.0436	21.4248	19.9448	22.5842	2.19625	23.4856	1.97395	1.03991	0.40265
A_0009	Uric acid	Uric acid	1175	HMDB0000289	30.155	18.1807	30.8692	29.9528	31.0282	36.4193	27.4221	37.2225	20.9379	25.4567	36.0028	30.6455	36.4966	36.1243	48.7722	53.3926	30.1562	5.87194	35.9786	10.906	1.19307	0.21121
A_0010	NADP+	NADP+	5886	HMDB0000217	13.1953	11.4492	8.1228	11.2778	13.5963	11.8459	7.8562	12.1853	16.645	14.5999	11.8236	12.9463	18.5871	13.1988	10.5353	12.429	11.1911	2.13237	13.8456	2.65029	1.2372	0.045322	*
A_0011	IMP	IMP	8582	HMDB0000175	771.834	1507.03	1452.78	1436.02	1466.64	1466.33	872.626	1299.49	431.714	539.622	449.641	992.917	1074.92	1745.91	1414.4	990.122	1284.09	292.703	954.906	471.381	0.743642	0.11983
A_0012	Sedoheptulose 7-phosphate	S7P	165007	HMDB0001068	N.D.	N.D.	N.D.	N.D.	N.D.	N.D.	N.D.	N.D.	N.D.	N.D.	N.D.	N.D.	N.D.	N.D.	N.D.	N.D.	N.A.	N.A.	N.A.	N.A.	N.A.	N.A.
A_0013	Glucose 6-phosphate	G6P	5958	HMDB0001401	1808.66	1401.14	1269.18	2282.01	1319.05	1606	1761.93	1759.15	885.747	1097.59	1150.79	1611.47	1633.5	1399.78	1368.55	1871.01	1650.89	331.115	1377.3	324.253	0.834281	0.11718
A_0014	Fructose 6-phosphate	F6P	603	HMDB0000124	677.959	540.943	469.372	1008.17	512.954	662.688	696.933	722.358	326.405	415.782	429.424	637.275	672.498	590.437	529.896	755.031	661.422	168.576	544.594	145.903	0.823368	0.16091
A_0015	Fructose 1-phosphate	D-F1P	439394	HMDB0001076	N.D.	N.D.	N.D.	N.D.	N.D.	N.D.	N.D.	N.D.	N.D.	N.D.	N.D.	N.D.	N.D.	N.D.	N.D.	N.D.	N.A.	N.A.	N.A.	N.A.	N.A.	N.A.
A_0016	Galactose 1-phosphate	Gal1P	123912	HMDB0000645	5.15739	9.85245	5.55717	4.76527	7.34585	6.85686	2.30881	9.43679	7.56138	4.56477	5.35355	5.82098	9.76452	11.67	7.05278	7.24381	6.41007	2.50453	7.37898	2.35164	1.15115	0.43843
A_0017	Glucose 1-phosphate	G1P	65533	HMDB0001586	146.642	102.079	97.7873	236.441	105.155	128.554	159.055	139.615	57.8394	81.892	90.7103	133.415	141.153	106.219	104.833	144.61	139.416	45.1513	107.584	30.6916	0.771675	0.12434
A_0018	Acetoacetyl CoA	AAcCoA	92153	HMDB0001484	N.D.	N.D.	N.D.	N.D.	N.D.	N.D.	N.D.	N.D.	N.D.	N.D.	N.D.	N.D.	N.D.	N.D.	N.D.	N.D.	N.A.	N.A.	N.A.	N.A.	N.A.	N.A.
A_0019	Acetyl CoA	AcCoA	444493	HMDB0001206	2.15549	3.26313	2.08079	2.28847	3.20845	2.34698	1.75919	2.11082	2.82355	2.58981	2.59712	2.48263	3.56603	3.97824	2.36299	2.59932	2.40166	0.543765	2.87496	0.579157	1.19707	0.11421
A_0020	Folic acid	Folic acid	6037	HMDB0000121	N.D.	N.D.	N.D.	N.D.	N.D.	N.D.	N.D.	N.D.	N.D.	N.D.	N.D.	N.D.	N.D.	N.D.	N.D.	N.D.	N.A.	N.A.	N.A.	N.A.	N.A.	N.A.
A_0021	Ribose 5-phosphate	R5P	439167	HMDB0001548	2.81102	3.35324	3.28494	2.34052	3.20555	2.71651	3.06126	3.05505	4.4893	2.6789	2.2981	2.46615	3.19461	4.64769	2.95866	3.05512	2.97851	0.33855	3.22357	0.882888	1.08227	0.48217
A_0022	CoA	CoA	87642	HMDB0001423	6.42248	10.5566	4.7225	8.56368	8.03035	5.73578	7.82728	5.10478	15.2549	5.80692	5.71694	7.23577	13.0244	7.5537	5.26491	6.60101	7.12043	1.97972	8.30731	3.72951	1.16669	0.44394
A_0023	Ribose 1-phosphate	R1P	439236	HMDB0001489	96.9105	119.152	171.802	77.5703	276.531	107.524	113.672	72.2327	125.454	64.0987	86.7398	97.4653	181.681	205.914	113.347	92.5607	129.424	66.8543	120.908	48.9098	0.934194	0.77585
A_0024	Ribulose 5-phosphate	Ru5P	439184	HMDB0000618	8.67282	10.7269	12.0995	9.60093	15.8364	9.17428	8.59441	7.5763	10.5102	7.28526	9.49837	10.622	10.6392	24.8579	9.76842	7.96637	10.2852	2.64041	11.3934	5.58171	1.10775	0.62273
A_0025	Xylulose 5-phosphate	X5P	439190	HMDB0000868	N.D.	N.D.	6.47819	N.D.	28.3325	N.D.	N.D.	N.D.	N.D.	N.D.	N.D.	N.D.	3.40232	38.2897	N.D.	N.D.	17.4053	15.4533	20.846	24.6691	1.19768	0.88515
A_0026	Erythrose 4-phosphate	E4P	122357	HMDB0001321	N.D.	N.D.	N.D.	N.D.	N.D.	N.D.	N.D.	N.D.	N.D.	N.D.	N.D.	N.D.	N.D.	N.D.	N.D.	N.D.	N.A.	N.A.	N.A.	N.A.	N.A.	N.A.
A_0027	HMG CoA	HMG-CoA	445127	HMDB0001375	0.98168	N.D.	N.D.	0.72573	N.D.	N.D.	0.824565	0.800463	N.D.	0.803296	0.677457	0.696583	0.682136	N.D.	0.708132	0.823909	0.83311	0.107614	0.731919	0.0645223	0.878538	0.1591
A_0028	Glyceraldehyde 3-phosphate	Glyceraldehyde 3-phosphate	729	HMDB0001112	N.D.	N.D.	N.D.	N.D.	N.D.	N.D.	N.D.	N.D.	N.D.	N.D.	N.D.	N.D.	N.D.	N.D.	N.D.	N.D.	N.A.	N.A.	N.A.	N.A.	N.A.	N.A.
A_0029	NADPH	NADPH	5884	HMDB0000221	18.3054	17.3133	18.3279	13.3161	17.1775	14.239	15.6635	13.6044	17.4756	16.0448	14.3872	13.3518	12.9008	16.0654	13.1908	14.4048	15.9934	2.07024	14.7277	1.64266	0.920858	0.19807
A_0030	Malonyl CoA	Malonyl-CoA	644066	HMDB0001175	0.465195	0.413972	0.33329	0.31941	0.321948	0.288034	0.321503	0.285304	0.348546	0.404054	0.279186	0.278195	0.265713	0.281374	N.D.	0.309711	0.343582	0.0631011	0.30954	0.0501207	0.90092	0.26583
A_0031	Phosphocreatine	Phosphocreatine	9548602	HMDB0001511	2208.7	595.5	1816.03	996.455	1424.1	956.327	1386.68	724.948	1983.26	905.128	1639.53	1143.16	1061.84	805.698	707.339	874.856	1263.59	553.119	1140.1	445.798	0.90227	0.63091
A_0032	XMP	XMP	73323	HMDB0001554	0.196566	0.179997	0.380871	0.22263	0.238728	0.255963	0.247192	0.251812	0.137355	0.132617	0.0951761	0.26256	0.174857	0.216743	0.406264	0.183078	0.24672	0.0606155	0.201081	0.0979072	0.815018	0.28481
A_0033	Dihydroxyacetone phosphate	DHAP	668	HMDB0001473	54.4324	55.7038	16.7327	120.358	25.7786	49.9512	36.7448	60.2184	36.9922	64.3987	49.7191	53.4586	55.1123	71.4603	66.4997	61.6256	52.49	31.4559	57.4083	10.9778	1.0937	0.68642
A_0034	Adenylosuccinic acid	Succinyl AMP	447145	HMDB0000536	7.5171	19.8015	14.1947	21.8049	23.3711	18.2926	7.94273	14.8458	7.51118	8.76013	8.87986	14.0072	24.0954	30.7897	13.7531	10.1235	15.9713	5.96659	14.74	8.36913	0.922906	0.74029
A_0035	Fructose 1,6-diphosphate	F1,6P	172313	HMDB0001058	173.092	477.588	55.3151	264.98	111.745	171.848	80.6883	305.325	63.7275	173.1	201.642	161.414	213.756	196.792	100.302	262.502	205.073	139.714	171.655	63.6995	0.837042	0.55222
A_0036	6-Phosphogluconic acid	6-PG	91493	HMDB0001316	12.2584	16.4691	19.0497	14.1587	15.5452	15.4852	10.7861	15.039	8.77793	10.1657	13.1412	13.1857	14.472	17.8272	11.3149	10.9869	14.8489	2.53237	12.4839	2.83205	0.840731	0.10038
A_0037	N-Carbamoylaspartic acid	Carbamoyl-Asp	93072	HMDB0000828	0.233001	0.161965	0.154751	0.206629	0.030394	0.20715	0.0867954	0.120686	0.178548	0.112762	0.15205	0.200936	0.160353	0.0634301	0.143693	0.232383	0.150172	0.0683347	0.155519	0.0520781	1.03561	0.86295
A_0038	PRPP	PRPP	7339	HMDB0000280	11.2893	29.3738	58.1614	8.36125	28.6137	12.8051	14.3414	11.3376	12.4757	10.5372	13.8575	9.52258	9.17823	17.9627	6.26892	4.99643	21.7854	16.746	10.5999	4.16935	0.48656	0.10475
A_0039	2-Phosphoglyceric acid	2-PG	439278	HMDB0003391	2.46242	0.552806	0.740205	0.859975	0.979739	0.875972	0.603961	0.373402	0.994776	0.895	0.871323	0.665717	1.03404	0.731384	0.973011	1.05029	0.93106	0.649506	0.901943	0.140917	0.968726	0.90457
A_0040	2,3-Diphosphoglyceric acid	Diphosphoglycerate	186004	HMDB0001294	15.1265	N.D.	N.D.	N.D.	N.D.	N.D.	N.D.	N.D.	3.61337	3.16227	N.D.	N.D.	N.D.	N.D.	N.D.	N.D.	15.1265	N.A.	3.38782	0.318971	0.223966	N.A.
A_0041	3-Phosphoglyceric acid	3-PG	439183	HMDB0000807	19.0041	3.75338	4.94095	6.70446	6.02394	5.23789	3.79975	5.04218	8.36863	5.57408	8.28895	5.56995	7.12913	5.33086	5.56386	5.17851	6.81334	5.02594	6.3755	1.34567	0.935738	0.81785
A_0042	Phosphoenolpyruvic acid	PEP	1005	HMDB0000263	0.841539	N.D.	N.D.	N.D.	N.D.	N.D.	N.D.	N.D.	N.D.	N.D.	N.D.	N.D.	N.D.	N.D.	N.D.	N.D.	0.841539	N.A.	N.A.	N.A.	<1	N.A.
A_0043	GMP	GMP	6804	HMDB0001397	6.16019	5.38648	4.37784	3.77784	5.31526	3.26513	3.11264	3.50892	3.84273	3.85766	3.24639	3.57641	3.96206	3.62386	4.41542	3.95771	4.36304	1.13547	3.81028	0.342612	0.873309	0.2228
A_0044	AMP	AMP	6083	HMDB0000045	5.41996	12.4184	5.74969	6.35762	5.20314	5.0792	5.16686	7.55782	5.05609	9.24091	5.44813	5.10677	4.96921	5.10941	5.27672	6.97367	6.61908	2.48596	5.89761	1.49952	0.891002	0.49611
A_0045	2-Oxoisovaleric acid	2-KIV	49	HMDB0000019	12.3469	N.D.	9.86824	8.45804	N.D.	9.06481	9.7847	9.03572	9.82215	8.43068	8.25369	7.5325	8.12958	N.D.	8.25091	9.90071	9.75974	1.37169	8.61718	0.895802	0.882931	0.1172
A_0046	GDP	GDP	8977	HMDB0001201	3.78416	5.78966	3.17151	3.04416	2.90465	4.62069	3.4548	6.01133	3.88847	4.21674	3.69299	3.66582	1.95445	3.75766	2.59938	3.96648	4.09762	1.23641	3.46775	0.775047	0.846284	0.24604
A_0047	Lactic acid	Lactic acid	612	HMDB0000190,HMDB0001311	20798.4	29674.4	29634.9	32064.5	38623.1	30780.9	25804.7	30633.7	19279.4	21664.4	23541.9	26098	31915.7	38288.8	25575.6	27046.6	29751.8	5094.07	26676.3	6019.52	0.896628	0.28908
A_0048	ADP	ADP	6022	HMDB0001341	212.503	340.744	182.254	196.065	152.252	224.085	209.074	303.933	241.121	281.992	246.999	244.092	215.863	178.218	170.374	232.401	227.614	63.1775	226.382	37.1329	0.994591	0.96293
A_0049	GTP	GTP	6830	HMDB0001273	114.515	119.251	113.506	115.289	112.515	121.153	109.445	125.805	146.806	131.952	129.59	111.811	124.914	127.952	91.8423	102.582	116.435	5.28863	120.931	17.7164	1.03862	0.51044
A_0050	Glyoxylic acid	Glyoxylic acid	760	HMDB0000119	N.D.	N.D.	N.D.	N.D.	N.D.	N.D.	N.D.	N.D.	N.D.	N.D.	N.D.	N.D.	N.D.	N.D.	N.D.	N.D.	N.A.	N.A.	N.A.	N.A.	N.A.	N.A.
A_0051	ATP	ATP	5957	HMDB0000538	5853.18	6031.42	5767.06	5720.02	5388.89	5922.49	6500.6	6570.47	7170.48	6803.56	6784.82	6148.12	6299.12	5677.1	4621.96	5564.51	5969.27	396.978	6133.71	827.47	1.02755	0.62323
A_0052	Glycerol 3-phosphate	Glycerol 3-phosphate	439162	HMDB0000126	1008.8	1346.7	814.947	1390.77	1418.9	1406.81	1040.78	1399.1	1182.79	1127.42	1199.61	1320.65	2085.12	1563.56	1126.26	1610.67	1228.35	236.639	1402.01	334.529	1.14137	0.25271
A_0053	Glycolic acid	Glycolic acid	757	HMDB0000115	N.D.	N.D.	N.D.	N.D.	N.D.	N.D.	N.D.	N.D.	N.D.	N.D.	N.D.	N.D.	N.D.	N.D.	N.D.	N.D.	N.A.	N.A.	N.A.	N.A.	N.A.	N.A.
A_0054	Pyruvic acid	Pyruvic acid	1060	HMDB0000243	111.887	37.5969	N.D.	104.316	25.8386	40.9303	96.5493	40.4209	90.0836	34.6089	42.9154	41.1831	37.8942	47.5594	90.121	105.923	65.3628	36.9835	61.286	28.8891	0.937629	0.81803
A_0055	N-Acetylglutamic acid	N-AcGlu	70914	HMDB0001138	N.D.	N.D.	N.D.	N.D.	N.D.	N.D.	N.D.	N.D.	N.D.	N.D.	N.D.	N.D.	N.D.	N.D.	N.D.	N.D.	N.A.	N.A.	N.A.	N.A.	N.A.	N.A.
A_0056	2-Hydroxyglutaric acid	2-Hydroxyglutaric acid	43	HMDB0000606,HMDB0000694	4.70748	6.50956	4.40127	5.88518	10.0704	6.14152	6.60469	7.83049	5.11005	5.06759	7.02572	7.06232	8.57789	8.63105	5.25146	6.36659	6.51882	1.79882	6.63658	1.45714	1.01806	0.88773
A_0057	Carbamoylphosphate	Carbamoyl-P	278	HMDB0001096	N.D.	N.D.	N.D.	N.D.	N.D.	N.D.	N.D.	N.D.	N.D.	N.D.	N.D.	N.D.	N.D.	N.D.	N.D.	N.D.	N.A.	N.A.	N.A.	N.A.	N.A.	N.A.
A_0058	Succinic acid	Succinic acid	1110	HMDB0000254	263.293	736.041	419.542	705.234	802.505	595.551	633.918	735.344	523.538	570.691	637.343	667.696	1286.61	990.65	575.919	923.55	611.428	183.213	772	268.679	1.26262	0.18713
A_0059	Malic acid	Malic acid	525	HMDB0000156,HMDB0000744	397.402	656.399	787.004	494.812	1037.62	619.054	486.123	516.185	490.412	490.091	727.933	593.405	991.79	1008.55	388.043	426.168	624.325	206.119	639.549	245.981	1.02439	0.89523
A_0060	2-Oxoglutaric acid	2-OG	51	HMDB0000208	N.D.	N.D.	N.D.	N.D.	N.D.	N.D.	N.D.	N.D.	N.D.	N.D.	N.D.	N.D.	N.D.	N.D.	N.D.	N.D.	N.A.	N.A.	N.A.	N.A.	N.A.	N.A.
A_0061	Fumaric acid	Fumaric acid	444972	HMDB0000134	116.173	192.652	217.026	150.644	324.22	183.528	149.383	158.21	162.194	161.261	221.97	177.077	298.834	329.878	100.29	136.391	186.48	63.6452	198.487	79.7716	1.06439	0.74446
A_0062	Citric acid	Citric acid	311	HMDB0000094	125.551	141.164	98.9307	96.2995	79.691	85.1896	81.2412	77.5284	120.972	101.825	124.639	115.944	116.21	93.4844	88.6956	94.5328	98.1994	23.3754	107.038	13.9955	1.09	0.37778
A_0063	cis-Aconitic acid	cis-Aconitic acid	643757	HMDB0000072	0.0835243	0.223981	N.D.	0.109284	N.D.	N.D.	N.D.	N.D.	0.0689987	0.319252	0.557197	0.248344	0.383571	N.D.	N.D.	N.D.	0.13893	0.0747744	0.315473	0.179121	2.27073	0.10298
A_0064	Isocitric acid	Isocitric acid	1198	HMDB0000193	N.D.	N.D.	N.D.	N.D.	N.D.	N.D.	N.D.	N.D.	N.D.	N.D.	N.D.	N.D.	N.D.	N.D.	N.D.	N.D.	N.A.	N.A.	N.A.	N.A.	N.A.	N.A.
C_0001	Urea	Urea	1176	HMDB0000294	5564.07	6980.37	5946.96	5212.18	6155.82	5183.38	5088.63	5675.3	4370.68	6005.6	5309.42	7482.24	6596.08	7331.95	5465.92	6522.08	5725.84	632.509	6135.5	1060.25	1.07155	0.3674
C_0002	Gly	Gly	750	HMDB0000123	5854.91	5126.92	5117.88	5102.9	4779.18	6664.04	4334.53	7773.23	3715.55	5588.98	5815.79	6552.77	4489.51	4110.48	4917.45	4579.93	5594.2	1127.47	4971.31	948.823	0.888654	0.25228
C_0003	Putrescine	Putrescine	1045	HMDB0001414	1.20577	N.D.	N.D.	1.62452	0.705513	1.78727	N.D.	N.D.	0.452644	N.D.	1.25975	1.17866	1.52587	2.28721	N.D.	0.909053	1.33077	0.483479	1.26886	0.617572	0.953482	0.86393
C_0004	Sarcosine	Sarcosine	1088	HMDB0000271	84.4297	83.2782	64.2962	87.4663	51.1248	89.2749	64.5187	92.2112	52.4468	64.3041	71.9986	67.3999	68.4732	66.6824	59.6164	58.2286	77.075	14.9898	63.6437	6.41227	0.825738	0.043373	*
C_0005	β-Ala	b-Ala	239	HMDB0000056	169.809	101.227	203.965	80.8278	259.239	251.16	168.25	111.831	150.232	102.059	214.421	110.511	133.279	246.821	161.987	175.334	168.289	67.3466	161.831	49.7532	0.961626	0.83073
C_0006	Ala	Ala	602	HMDB0000161,HMDB0001310	2475	3232.98	2856.32	3064.73	3730.57	3288.83	3150.7	3166.23	4496.43	4126.16	3891.32	3306.37	4458	4647.42	2499.48	3515.19	3120.67	359.712	3867.55	730.016	1.23933	0.026275	*
C_0007	γ-Aminobutyric acid	g-Aminobutyric acid	119	HMDB0000112	9.85371	7.09425	8.42248	7.92673	10.2561	10.5555	5.72015	9.55358	6.65103	9.96923	10.1254	9.71186	10.2876	13.5819	7.84128	8.42042	8.67281	1.69246	9.5736	2.06774	1.10386	0.35714
C_0008	N,N-Dimethylglycine	DMG	673	HMDB0000092	10.1693	12.4864	7.67919	10.5535	10.5864	13.3792	8.78165	9.36122	12.8019	17.1587	14.5221	10.115	12.217	15.0969	7.78744	11.0542	10.3746	1.86838	12.5942	2.99103	1.21394	0.10092
C_0009	Choline	Choline	305	HMDB0000097	75.7516	9.98289	46.0595	13.8007	114.786	64.1645	22.7352	86.746	21.3477	54.0887	67.6739	46.6683	73.397	95.8382	142.087	79.0922	54.2533	37.6775	72.5242	36.0108	1.33677	0.33828
C_0010	Ser	Ser	617	HMDB0000187,HMDB0003406	1084.44	861.679	886.756	984.571	1101.7	1139.89	825.63	1340.4	1115.21	1378.64	1123.62	1170.33	1263.51	958.423	903.63	827.099	1028.13	172.867	1092.56	186.222	1.06266	0.48514
C_0011	Carnosine	Carnosine	439224	HMDB0000033	4501.59	3738.48	4301.3	4264.91	4689.25	4834.25	4919.03	4233.04	4188.97	3125.71	5048.8	4266.97	4190.29	5386.83	3906.53	4793.37	4435.23	384.616	4363.43	708.353	0.983812	0.80582
C_0012	Creatinine	Creatinine	588	HMDB0000562	101.987	89.7965	101.701	85.3413	98.2729	99.8574	85.4438	95.1146	77.5184	83.4563	93.784	84.7596	96.7828	90.3329	82.8049	88.7193	94.6893	6.9586	87.2698	6.32777	0.921643	0.042692	*
C_0013	Pro	Pro	614	HMDB0000162,HMDB0003411	289.564	463.961	306.981	289.195	278.239	487.451	193.746	409.92	309.342	344.482	329.884	456.703	477.432	389.31	268.255	322.586	339.882	102.411	362.249	73.184	1.06581	0.62387
C_0014	Val	Val	1182	HMDB0000883	203.391	283.816	244.162	263.431	306.015	251.629	203.914	249.419	204.671	174.395	238.184	236.487	260.304	244.423	216.877	248.017	250.722	35.4378	227.92	27.8544	0.909053	0.17561
C_0015	Betaine	Betaine	247	HMDB0000043	364.319	95.4607	152.537	134.136	173.321	265.924	123.826	235.817	56.6848	315.586	220.754	257.946	280.807	421.128	322.618	156.603	193.168	89.6736	254.016	111.286	1.315	0.24936
C_0016	Thr	Thr	6288	HMDB0000167	786.837	754.594	683.198	795.72	782.907	914.464	638.105	975.606	773.07	1016.65	815.372	903.423	820.632	692.64	795.407	716.963	791.429	110.68	816.77	103.657	1.03202	0.64377
C_0017	Homoserine	Homoserine	12647	HMDB0000719	2.41778	N.D.	2.07081	N.D.	N.D.	3.15793	N.D.	4.01824	N.D.	2.37689	2.60983	2.26318	N.D.	N.D.	N.D.	2.66734	2.91619	0.863334	2.47931	0.191127	0.850188	0.39
C_0018	Betaine aldehyde	BTL	249	HMDB0001252	N.D.	N.D.	N.D.	N.D.	N.D.	N.D.	N.D.	N.D.	N.D.	N.D.	N.D.	N.D.	N.D.	N.D.	N.D.	N.D.	N.A.	N.A.	N.A.	N.A.	N.A.	N.A.
C_0019	Cys	Cys	594	HMDB0000574,HMDB0003417	N.D.	2.88009	32.5821	N.D.	11.0806	4.70318	N.D.	N.D.	N.D.	N.D.	N.D.	N.D.	N.D.	N.D.	N.D.	N.D.	12.8115	13.6412	N.A.	N.A.	<1	N.A.
C_0020	Hydroxyproline	Hydroxyproline	5810	HMDB0000725	324.2	401.593	383.96	385.166	334.649	538.131	288.59	473.924	357.268	388.583	379.77	445.768	346.667	354.015	313.466	326.656	391.277	81.8052	364.024	41.2876	0.93035	0.41925
C_0021	Creatine	Creatine	586	HMDB0000064	22528.1	26444.1	23357.6	24086.4	22932.3	24905.1	23142.6	26026	22017	24197	N.D.	24527	23674.2	24565.7	21632	23270.5	24177.8	1469.04	23411.9	1182.79	0.968323	0.28407
C_0022	Ile	Ile	791	HMDB0000172	105.145	110.88	94.3833	103.086	150.603	97.565	99.9282	105.686	90.3762	68.7916	100.097	97.1459	111.108	98.0338	97.2619	106.914	108.41	17.8049	96.216	12.7769	0.887524	0.14012
C_0023	Leu	Leu	857	HMDB0000687	143.722	152.119	154.448	155.078	230.423	158.349	142.228	168.586	132.716	102.658	137.042	140.22	168.321	166.081	173.251	178.88	163.119	28.4253	149.896	26.1106	0.918936	0.34911
C_0024	Asn	Asn	236	HMDB0000168,HMDB0033780	184.376	234.866	170.995	221.333	229.111	204.714	148.875	267.008	337.133	379.5	273.279	218.357	299.717	226.987	144.962	188.454	207.66	38.2851	258.549	78.5068	1.24506	0.12994
C_0025	Ornithine	Ornithine	389	HMDB0000214,HMDB0003374	74.2041	68.2803	54.8196	59.5123	35.3426	66.2645	54.7793	66.0188	61.0534	69.9675	52.6675	59.4957	56.0683	46.3266	52.2265	56.5321	59.9027	12.0002	56.7922	7.04106	0.948074	0.53975
C_0026	Asp	Asp	424	HMDB0000191,HMDB0006483	308.749	122.419	135.237	124.365	137.085	156.772	78.8631	113.22	220.716	260.96	214.007	151.824	248.976	116.834	115.676	98.8946	147.089	69.0704	178.486	65.0358	1.21346	0.36516
C_0027	Homocysteine	Homocysteine	778	HMDB0000742	N.D.	N.D.	N.D.	N.D.	N.D.	N.D.	N.D.	N.D.	N.D.	N.D.	N.D.	N.D.	N.D.	N.D.	N.D.	N.D.	N.A.	N.A.	N.A.	N.A.	N.A.	N.A.
C_0028	Adenine	Adenine	190	HMDB0000034	2.04957	2.11287	1.92006	2.44165	2.32175	1.69214	2.01965	2.116	1.9483	3.49985	2.39523	2.42952	3.9002	2.87649	1.05648	1.93985	2.08421	0.230543	2.50574	0.911795	1.20225	0.24102
C_0029	Hypoxanthine	Hypoxanthine	790	HMDB0000157	112.875	100.571	172.115	71.3103	304.56	118.987	91.8956	58.0501	102.945	70.4865	82.7684	100.437	191.03	238.378	126.11	87.2488	128.795	78.9095	124.925	59.1437	0.969952	0.91331
C_0030	Spermidine	Spermidine	1102	HMDB0001257	N.D.	N.D.	N.D.	N.D.	N.D.	N.D.	N.D.	N.D.	N.D.	N.D.	N.D.	N.D.	N.D.	N.D.	N.D.	N.D.	N.A.	N.A.	N.A.	N.A.	N.A.	N.A.
C_0031	Gln	Gln	738	HMDB0000641,HMDB0003423	4806.92	5121.11	4157.66	5318.23	4991.79	4742.36	2978.15	5621.15	4184.65	5749.82	4575.31	5395.18	5089.85	2823.37	3784.93	3810.78	4717.17	824.879	4426.74	968.868	0.938431	0.52925
C_0032	Lys	Lys	866	HMDB0000182,HMDB0003405	1911.82	1359.14	1639.29	2179.84	932.161	1651.09	998.606	2455.85	1254.92	1852.75	1251.38	2126.24	1677.19	882.606	1173.23	2101.27	1640.97	537.5	1539.95	463.925	0.938435	0.69356
C_0033	Glu	Glu	611	HMDB0000148,HMDB0003339	2167.94	1368.43	962.536	1047.07	879.885	1635.75	567.972	1338.3	1080.73	1968.08	1714.96	1631.03	1363.17	1171.48	1112.55	871.701	1245.98	498.436	1364.21	374.603	1.09489	0.6008
C_0034	Met	Met	876	HMDB0000696	101.12	73.6396	79.8995	61.9161	95.5454	81.4602	86.2282	71.2012	105.843	100.066	87.4868	80.2088	80.55	106.65	89.5321	84.1798	81.3763	12.8642	91.8145	10.881	1.12827	0.10219
C_0035	Guanine	Guanine	764	HMDB0000132	N.D.	N.D.	N.D.	N.D.	N.D.	N.D.	N.D.	N.D.	N.D.	N.D.	N.D.	N.D.	N.D.	N.D.	N.D.	N.D.	N.A.	N.A.	N.A.	N.A.	N.A.	N.A.
C_0036	His	His	773	HMDB0000177	261.981	290.844	262.371	284.4	351.655	247.605	212.412	313.008	275.23	341.988	286.495	288.566	367.69	257.747	238.279	208.323	278.035	42.398	283.04	52.0574	1.018	0.83616
C_0037	Carnitine	Carnitine	85	HMDB0000062	910.094	738.094	649.907	981.268	888.788	787.946	662.43	684.154	1006.07	973.63	922.987	812.189	1067.77	808.364	594.258	756.554	787.835	125.658	867.728	154.54	1.10141	0.27641
C_0038	Phe	Phe	994	HMDB0000159	78.0386	73.1936	78.8561	70.1944	102.443	81.027	69.7941	85.1283	69.1608	69.6747	66.6491	78.0551	93.2361	92.312	89.2777	82.5241	79.8343	10.5735	80.1112	10.8579	1.00347	0.95952
C_0039	Arg	Arg	6322	HMDB0000517,HMDB0003416	980.715	779.96	808.212	1174.41	512.765	888.386	571.488	1503.97	615.948	761.708	699.981	1176.08	928.097	495.617	525.7	1082.86	902.488	322.354	785.748	253.395	0.870647	0.43485
C_0040	Citrulline	Citrulline	9750	HMDB0000904	251.1	429.672	295.101	322.808	279.975	305.516	222.052	404.118	280.515	290.176	275.917	323.818	425.703	316.554	228.716	320.482	313.793	71.2902	307.735	56.9724	0.980695	0.8539
C_0041	Tyr	Tyr	1153	HMDB0000158	134.574	148.273	136.422	127.778	158.31	176.606	128.591	191.776	195.278	210.807	151.608	132.778	158.8	191.627	134.73	159.575	150.291	23.6007	166.9	29.0246	1.11051	0.23059
C_0042	S-Adenosylhomocysteine	SAH	439155	HMDB0000939	8.82046	9.96322	10.0874	9.82573	9.92453	11.5411	7.96275	10.6321	7.60153	8.785	8.20957	10.6745	10.7279	11.3168	6.84646	9.2003	9.84466	1.08022	9.17026	1.61377	0.931496	0.34502
C_0043	Spermine	Spermine	1103	HMDB0001256	6.21259	N.D.	N.D.	N.D.	7.81735	N.D.	N.D.	N.D.	N.D.	2.62902	3.98479	N.D.	4.14983	N.D.	2.81056	N.D.	7.01497	1.13473	3.39355	0.784413	0.483758	0.087573
C_0044	Trp	Trp	1148	HMDB0000929	43.0191	34.8038	36.6695	35.4758	44.3039	42.9108	33.2377	37.529	38.6546	37.5362	34.8334	37.0177	39.6629	36.3183	42.1486	37.7067	38.4937	4.28212	37.9848	2.22083	0.986779	0.77121
C_0045	Cystathionine	Cystathionine	834	HMDB0000099	N.D.	N.D.	N.D.	N.D.	N.D.	N.D.	N.D.	N.D.	N.D.	N.D.	N.D.	N.D.	N.D.	N.D.	N.D.	N.D.	N.A.	N.A.	N.A.	N.A.	N.A.	N.A.
C_0046	Adenosine	Adenosine	60961	HMDB0000050	36.4953	47.0992	19.2305	15.4058	29.7912	26.716	45.3647	24.8187	54.7341	35.5928	28.9852	27.3332	31.6867	10.173	20.3586	26.6017	30.6152	11.5528	29.4332	12.8123	0.961391	0.84915
C_0047	Inosine	Inosine	6021	HMDB0000195	304.604	329.824	386.443	225.444	890.478	311.368	302.737	185.909	433.16	198.893	247.948	300.952	654.47	592.446	368.981	259.028	367.101	220.305	381.985	166.692	1.04054	0.88122
C_0048	Guanosine	Guanosine	6802	HMDB0000133	5.04851	3.1194	3.17132	N.D.	6.69171	3.13411	N.D.	N.D.	5.39525	3.59993	3.11725	3.48382	5.03818	4.21173	4.64033	3.01933	4.23301	1.60352	4.06323	0.895615	0.959891	0.83622
C_0049	Argininosuccinic acid	ArgSuccinate	16950	HMDB0000052	9.28538	14.7871	22.3965	6.05137	19.0036	13.5649	5.63578	14.5697	6.82538	9.09182	10.9679	12.1903	21.3435	13.8056	4.10759	12.471	13.1618	5.93317	11.3504	5.15519	0.862374	0.52526
C_0050	Glutathione (GSSG)	GSSG	65359	HMDB0003337	N.D.	72.2692	N.D.	109.428	19.224	23.9955	52.9427	40.4029	118.675	44.2727	N.D.	57.7581	135.086	29.3415	75.2254	80.7886	53.0437	33.7525	77.3068	38.3847	1.45742	0.25071
C_0051	Glutathione (GSH)	GSH	124886	HMDB0000125	28.2362	273.777	40.9401	506.388	88.3364	93.4726	454.398	105.154	569.985	59.4154	25.692	133.597	519.73	58.554	227.963	378.042	198.838	189.601	246.622	216.72	1.24032	0.64616
C_0052	S-Adenosylmethionine	SAM	34755	HMDB0001185	22.9552	21.9455	21.7566	23.353	22.8318	21.9272	16.3256	22.8075	22.0939	21.0345	18.9243	21.9199	23.7007	21.79	15.8756	19.4258	21.7378	2.26158	20.5956	2.44071	0.947455	0.34816
-	Adenylate Energy Charge	No Label	No ID	No ID	0.981606	0.97137	0.983732	0.982374	0.985336	0.980961	0.983663	0.97682	0.983063	0.978824	0.981676	0.980124	0.982684	0.983923	0.981144	0.978777	0.980733	0.00455524	0.981277	0.00192504	1.00055	0.76237
-	Total Adenylate	No Label	No ID	No ID	6071.11	6384.58	5955.06	5922.45	5546.34	6151.66	6714.84	6881.96	7416.66	7094.79	7037.26	6397.31	6519.96	5860.43	4797.61	5803.88	6203.5	438.725	6365.99	857.046	1.02619	0.64297
-	Guanylate Energy Charge	No Label	No ID	No ID	0.935302	0.936506	0.950737	0.956597	0.943947	0.956792	0.95828	0.95186	0.962553	0.957393	0.962698	0.954564	0.962247	0.95934	0.942188	0.946239	0.948753	0.00913801	0.955903	0.00781892	1.00754	0.11534
-	Total Guanylate	No Label	No ID	No ID	124.459	130.427	121.055	122.111	120.735	129.038	116.012	135.325	154.537	140.026	136.53	119.053	130.831	135.333	98.8571	110.507	124.895	6.273	128.209	17.8021	1.02653	0.63178
-	GSH/GSSG	No Label	No ID	No ID	N.A.	3.7883	N.A.	4.6276	4.5951	3.89542	8.58284	2.60264	4.80291	1.34203	N.A.	2.31305	3.8474	1.9956	3.0304	4.67939	4.68198	2.04784	3.1444	1.3462	0.671595	0.1529
-	Total Glutathione	No Label	No ID	No ID	28.2362	418.315	40.9401	725.243	126.784	141.464	560.284	185.96	807.335	147.961	25.692	249.113	789.902	117.237	378.414	539.619	278.403	258.556	381.909	302.759	1.37178	0.47458
-	NADPH/NADP+	No Label	No ID	No ID	1.38726	1.51219	2.25635	1.18074	1.2634	1.20202	1.99378	1.11646	1.0499	1.09897	1.21682	1.03132	0.694071	1.21719	1.25206	1.15897	1.48903	0.417747	1.08991	0.179352	0.731964	0.033533	*
-	NADH/NAD+	No Label	No ID	No ID	0.0705647	0.109233	0.09547	0.0846457	0.096394	0.093249	0.10366	0.091413	0.0688549	0.0851921	0.100106	0.0915335	0.0736093	0.126094	0.0836455	0.0932862	0.0930786	0.0117742	0.0902901	0.0177146	0.970042	0.71716
-	Lactate/Pyruvate	No Label	No ID	No ID	185.887	789.277	N.A.	307.377	1494.78	752.032	267.27	757.869	214.017	625.977	548.566	633.706	842.232	805.073	283.791	255.343	650.642	453.573	526.088	247.63	0.808568	0.53373
-	Glycerol 3-phosphate/DHAP	No Label	No ID	No ID	18.5331	24.1762	48.7039	11.5553	55.0418	28.1638	28.3247	23.2338	31.9741	17.5069	24.1277	24.7042	37.8341	21.8801	16.9363	26.1364	29.7166	14.8028	25.1375	7.03304	0.845908	0.44769
-	Total Amino Acids	No Label	No ID	No ID	21922.3	20596.5	18844.8	21403.7	19805.8	22915.6	15463	26187.2	19215.6	24533.7	21807.3	24178.8	22395.8	17708.4	17322.6	19221.8	20892.4	3125.69	20798	2817.51	0.995483	0.95033
-	Total Essential Amino Acids	No Label	No ID	No ID	3635.08	3133.03	3273.27	3949.14	2996.06	3526.1	2484.45	4462.02	2944.64	3764.51	3017.54	3987.36	3618.7	2576.81	2915.27	3764.77	3432.39	607.21	3323.7	518.019	0.968333	0.70604
-	Total Non-essential Amino Acids	No Label	No ID	No ID	18287.2	17463.5	15571.6	17454.6	16809.7	19389.5	12978.5	21725.2	16271	20769.2	18789.8	20191.4	18777.1	15131.6	14407.4	15457.1	17460	2582.13	17474.3	2451.77	1.00082	0.99108
-	Total Glucogenic Amino Acids	No Label	No ID	No ID	19866.7	19085.3	17051.1	19068.8	18643.2	21106.2	14322.2	23562.8	17828	22578.3	20418.9	21912.3	20550.2	16659.7	15976.1	16941.7	19088.3	2719.33	19108.2	2559	1.00104	0.9882
-	Total Ketogenic Amino Acids	No Label	No ID	No ID	3203.16	2633	2823.26	3467.17	2401.15	3122.01	2110.49	4020.16	2554.17	3358.87	2556.98	3514.88	3068.95	2159.62	2505.31	3383.83	2972.55	612.359	2887.83	505.863	0.971498	0.76747
-	Total BCAA	No Label	No ID	No ID	452.258	546.815	492.993	521.595	687.041	507.543	446.07	523.692	427.764	345.845	475.322	473.853	539.732	508.538	487.39	533.811	522.251	75.1538	474.032	63.0572	0.907671	0.18682
-	Total Aromatic Amino Acids	No Label	No ID	No ID	255.632	256.271	251.947	233.448	305.057	300.544	231.623	314.433	303.094	318.018	253.09	247.851	291.699	320.257	266.156	279.805	268.619	33.0597	284.996	27.9947	1.06097	0.30352
-	Fischer's Ratio	No Label	No ID	No ID	1.76918	2.13374	1.95673	2.2343	2.25217	1.68875	1.92584	1.66551	1.41132	1.0875	1.87807	1.91185	1.85031	1.5879	1.83122	1.90779	1.95328	0.23553	1.68325	0.299616	0.861755	0.06593
-	Total Glu-related Amino Acids	No Label	No ID	No ID	8507.12	8024.31	6497.76	8113.3	7014.33	8001.55	4523.76	9186.35	6465.9	9166.08	7606.63	8947.56	8226.24	5137.52	5929.71	6296.25	7483.56	1456.85	7221.99	1481.18	0.965047	0.72707
-	Total Pyr-related Amino Acids	No Label	No ID	No ID	10244.2	10013.9	9613.4	9983.4	10449.7	12054.8	8982.2	13293	10138.9	12148	11680.9	11969.9	11071.3	10445.3	9158.11	9676.89	10579.3	1405.55	10786.2	1105.43	1.01955	0.74865
-	Total Acetyl CoA-related Amino Acids	No Label	No ID	No ID	2203.71	1656.94	1924.79	2473.48	1357.49	1949.92	1274	2767.65	1516.66	2061.73	1523.36	2400.62	1996.29	1183.04	1485.9	2424.77	1951	521.195	1824.05	461.302	0.93493	0.6141
-	Total Fumarate-related Amino Acids	No Label	No ID	No ID	212.613	221.467	215.278	197.973	260.753	257.633	198.385	276.904	264.439	280.482	218.257	210.833	252.036	283.939	224.007	242.099	230.126	30.5341	247.011	28.0355	1.07338	0.26869
-	Total Succinyl CoA-related Amino Acids	No Label	No ID	No ID	409.656	468.335	418.445	428.433	552.164	430.655	390.071	426.307	400.89	343.252	425.767	413.842	451.962	449.107	403.671	439.111	440.508	50.2402	415.95	35.2461	0.944251	0.27888
-	Total Oxaloacetate-related Amino Acids	No Label	No ID	No ID	493.125	357.285	306.232	345.698	366.196	361.486	227.738	380.227	557.849	640.46	487.287	370.181	548.692	343.821	260.637	287.349	354.748	74.2075	437.035	140.23	1.23196	0.17132
-	Malate/Asp	No Label	No ID	No ID	1.28714	5.36191	5.81943	3.9787	7.56919	3.94875	6.16414	4.55915	2.22192	1.87803	3.40144	3.9085	3.98348	8.63232	3.35457	4.30932	4.83605	1.87735	3.9612	2.06985	0.819098	0.39098
-	Citrulline/Ornithine	No Label	No ID	No ID	3.38391	6.29277	5.38313	5.42422	7.92173	4.61055	4.05358	6.12125	4.59459	4.1473	5.23886	5.44272	7.59258	6.83309	4.3793	5.66901	5.39889	1.42317	5.48718	1.20477	1.01635	0.89542
-	Glu/2-Oxoglutarate	No Label	No ID	No ID	N.A.	N.A.	N.A.	N.A.	N.A.	N.A.	N.A.	N.A.	N.A.	N.A.	N.A.	N.A.	N.A.	N.A.	N.A.	N.A.	N.A.	N.A.	N.A.	N.A.	N.A.	N.A.
-	G6P/R5P	No Label	No ID	No ID	643.415	417.847	386.362	975.001	411.489	591.201	575.556	575.816	197.302	409.716	500.759	653.438	511.33	301.177	462.556	612.418	572.086	189.697	456.087	151.937	0.797235	0.19946
-	SAM/SAH	No Label	No ID	No ID	2.6025	2.20265	2.15681	2.37671	2.30054	1.89992	2.05025	2.14516	2.9065	2.39437	2.30515	2.05348	2.20925	1.92546	2.3188	2.11143	2.21682	0.213283	2.27806	0.297159	1.02762	0.64387
-	Putrescine/Spermidine	No Label	No ID	No ID	N.A.	N.A.	N.A.	N.A.	N.A.	N.A.	N.A.	N.A.	N.A.	N.A.	N.A.	N.A.	N.A.	N.A.	N.A.	N.A.	N.A.	N.A.	N.A.	N.A.	N.A.	N.A.
|| p-value by Welch's t-test (*<0.05, **<0.01, ***<0.001)
