# Supplementary material for: Citrate supplement facilitated muscle growth and renal maturation
Source: PLoS One. 2026 Jan 20;21(1):e0339198. doi: 10.1371/journal.pone.0339198 (PMC12818636; doi:10.1371/journal.pone.0339198)
Supplement: S5 Table — (XLSX) [file pone.0339198.s005.xlsx]

## Sheet: S5 Table, Source of the data
S5 Table, Source of the data of body weight, food consumption, kidney weight, , vastus lateralis muscle weight and renal function (24hr.Ccr)
	Body weight									Food consumption			Kidney		LG muscle		Renal Function
	No	day 1	day 2	day 3	day 4	day 5	day 6	day 7	day 8	day 2	day 4	day 7	Absolute weight [g]	Relative weight [g/100g]	Absolute weight [g]	Relative weight [g/100g]	24hr.Ccr day1, mL/min	24hr.Ccr day8, mL/min	Δ24hr.Ccr
Control, 0 mg	10101	267	278	283	291	295	300	307	315	24.6	24.6	24.4	2.35	0.75	4.1	1.3	2.14	3.25	1.11
	10102	283	291	303	311	316	322	329	328	29.2	32	29.5	2.5	0.76	3.88	1.18	2.16	3.06	0.9
	10103	277	286	295	301	305	308	317	320	27.2	28.7	28.3	2.39	0.75	4.66	1.46	2.7	2.68	-0.02
	10104	274	281	292	299	306	314	324	331	24.6	28	28.6	2.61	0.79	4.93	1.49	2.47	3.05	0.58
	10105	275	281	290	298	304	306	316	315	26.6	28.5	28.1	2.59	0.82	4.37	1.39	2.34	3.63	1.29
	10106	270	282	289	299	309	315	326	328	27.2	26.9	27	2.64	0.8	4.57	1.39	2.43	3.97	1.54
	10107	263	272	277	286	291	292	300	301	25.7	25.5	25.1	2.5	0.83	4.09	1.36	2.51	2.15	-0.36
	10108	268	270	280	288	296	302	311	314	22.4	26.6	27.5	2.44	0.78	4.85	1.54	2.46	2.45	-0.01
	Body weight									Food consumption			Kidney		LG muscle		Renal Function
	No	day 1	day 2	day 3	day 4	day 5	day 6	day 7	day 8	day 2	day 4	day 7	Absolute weight [g]	Relative weight [g/100g]	Absolute weight [g]	Relative weight [g/100g]	24hr.Ccr day1, mL/min	24hr.Ccr day8, mL/min	Δ24hr.Ccr
PCSC, 2000 mg	10201	277	280	290	298	307	316	323	307	22.3	28.6	29.2	2.59	0.84	4.37	1.42	2.52	3.38	0.86
	10202	276	286	294	301	311	320	328	317	26.1	25.8	28.9	2.54	0.8	4.67	1.47	2.91	3.06	0.15
	10203	260	270	277	284	290	300	308	304	25.9	27.3	27.3	2.48	0.82	4.86	1.6	2.56	3.49	0.93
	10204	283	291	302	306	315	321	331	336	26.8	27.4	27.2	2.67	0.79	4.64	1.38	2.16	3.07	0.91
	10205	260	270	277	289	298	298	305	312	24.3	28.3	28	2.39	0.77	4.59	1.47	2.34	2.99	0.65
	10206	271	283	287	293	301	311	317	315	27.2	24.9	26.8	2.54	0.81	4.8	1.52	2.38	3.06	0.68
	10207	259	274	275	284	290	300	305	312	26.7	23.3	24.2	2.42	0.78	4.68	1.5	2.02	3.29	1.27
	10208	273	282	286	296	304	310	320	316	23.4	25.7	27.1	2.58	0.82	4.82	1.53	2.24	3.29	1.05
PCSC, potassium citrate/sodium citrate; VL, vastus lateralis; 24hr.Ccr, 24-hour Creatinine Clearance.
